# Supplementary material for: Identification of an ADME-related gene for forecasting the prognosis and responding to immunotherapy in sarcomas
Source: Eur J Med Res. 2024 Jan 11;29:45. doi: 10.1186/s40001-023-01624-3 (PMC10782529; doi:10.1186/s40001-023-01624-3)
Supplement: Supplementary file 2 — Additional file 2: Table S2. The genes related to immune checkpoint blockers. [file 40001_2023_1624_MOESM2_ESM.txt]

BTLA
CD14
CD16
CD197
CD274
CD276
CD28
CD3
CD4
CD47
CD70
CD8
CTLA4
HLADR
IDO1
LAG3
LILRB2
LILRB4
NCAM1
PD1
PDCD1
PTPRC
SIGLEC15
SIGLEC7
TIGIT
TIM3
TNFRSF18
TNFRSF4
TNFRSF9
TNFSF14
VISTA
VTCN1
