# Supplementary material for: Identification of an ADME-related gene for forecasting the prognosis and responding to immunotherapy in sarcomas
Source: Eur J Med Res. 2024 Jan 11;29:45. doi: 10.1186/s40001-023-01624-3 (PMC10782529; doi:10.1186/s40001-023-01624-3)
Supplement: Supplementary file 3 — Additional file 3: Table S3. The mRNAs related to prognosis in sarcomas. [file 40001_2023_1624_MOESM3_ESM.txt]

gene	KM	HR	HR.95L	HR.95H	coxPvalue
NKAP	0.0140003985498739	1.19595250224516	1.03387513879377	1.38343822571766	0.0160259278375725
CREBL2	0.025382457471366	0.963921501522286	0.934818545343578	0.993930496699214	0.0188149783030669
ZFYVE9	0.00891304090527134	1.11311024943973	1.04955961566493	1.18050886192188	0.000353408977426113
IL18RAP	0.00282217686294062	0.424283889921418	0.183503119404691	0.981001412024212	0.0449825746388839
MRPL37	0.00277991411850464	1.01335786699661	1.00374847799223	1.02305925151486	0.00634096084766477
MRNIP	0.0129952461436307	0.82318205870269	0.682355773334285	0.993072423874737	0.0420947683744915
AC027243.1	0.00647597236119557	24.0187782546484	5.50427036265356	104.809842329011	2.34896204953497e-05
UHRF1	0.00168099953787459	1.04085274691197	1.00793841633686	1.07484189826943	0.0145958344705889
UBXN6	0.0219026956735219	0.982591310891411	0.965520000275487	0.999964458492651	0.0495372103173806
RPL39P3	0.0174658844660984	1.01084904591745	1.00373140490878	1.01801715940638	0.00276222337053385
PARS2	0.0284701242045783	1.17159519894096	1.03097511442946	1.33139519176572	0.0152002939082831
ABHD11-AS1	0.00944044653229514	0.417579357692711	0.216348492324773	0.805979824945101	0.00924499831667947
ZNF473	0.0124427235695141	1.35167281365237	1.04907758679874	1.74154840228936	0.0197799806133034
TRIM11	0.0428469353465624	0.763135935629483	0.590953905138422	0.985485418042332	0.0382621110587516
ZBTB7A	0.0127091927285815	0.897666347149054	0.82974700944969	0.971145254670285	0.00715916082264992
U2AF2	0.000431126932667891	1.02754247860872	1.01221604804005	1.04310097373953	0.00039479234299151
THOC2	0.0162367612997869	1.13187234734091	1.04690443237523	1.22373635172063	0.00186306045767595
AC018645.3	0.00873303558659499	0.91532531658772	0.85727587033148	0.977305514107674	0.00812884408910367
AC015911.1	0.028779757018958	2.86163985788033	1.34857543446217	6.07232081123825	0.00616213351811808
PPP1R36	0.012989896352717	0.124692910554149	0.0197765031945089	0.786201776398071	0.0266915417557963
SRD5A1	0.0208300035439166	1.11912543718103	1.03950566287866	1.20484359909816	0.00279964407055729
DUX4L52	0.0215939653546732	28.0797083245545	4.59162512461187	171.719162212465	0.000306499086327402
THAP2	0.013710112676152	1.03079867242388	1.0077556423577	1.05436859731686	0.00854533783711433
SLC25A28	0.00787691761717202	0.961973742775507	0.935598453685238	0.989092572934976	0.00627287430202051
DOCK2	0.00861568694977777	0.884053259899937	0.79012458636348	0.989148015171584	0.0315273137334405
NEK6	0.0085021327633924	1.02205459127874	1.00331616721852	1.04114298332286	0.0208532643091826
NOP56P3	0.0234332050916636	1.62812376082287	1.1617656136674	2.28168827633667	0.00464391969148862
STK35	0.0275180131411129	1.12274040243172	1.05242571786486	1.19775295287339	0.00045068200308592
PLPP1	8.63303263506365e-05	0.988819813392011	0.981671448095866	0.996020231874084	0.00238793836124928
AL132780.5	0.0313151969758848	3.79631994286735	1.51661464381579	9.50277327690294	0.00437742150595458
TRDJ3	0.0454525174350529	0.109947805469277	0.0145232727474744	0.832355085365461	0.0325465922321548
ACKR1	0.00187938553230804	0.982181712529235	0.965749713353491	0.998893298220179	0.0367437582535025
LINC02609	0.0175794893337266	1.24384802855529	1.04812782823063	1.47611567641771	0.0124865071542591
SCFD2	0.000588100916806167	1.07835458395971	1.04004556901384	1.11807467229492	4.3603538084909e-05
TIMELESS	0.0076368507445308	1.03549679510753	1.00656147269879	1.06526391259845	0.015854584105604
CSPP1	0.0150769353724577	4.32353753297839	1.86788555248469	10.007560031827	0.000628300518636658
AK7	0.00174196535549964	0.00115417730403105	4.32180846886367e-05	0.0308233291395867	5.43614283585283e-05
NPM1P27	0.00146673122472596	1.09311157286214	1.01697951831711	1.17494294546112	0.0156455378898125
ADNP	0.0351589369916536	1.03405425974471	1.00175214455104	1.06739797654778	0.0386328084678736
AP000786.1	0.012980249616523	1.99154750570616	1.3224549961573	2.99916555119783	0.000974028162630147
HYOU1	0.0273142256172596	1.02155767103273	1.0014703804481	1.04204786843408	0.0352936587986885
B4GALT2	0.00343946359887559	1.02723009132404	1.00641324245764	1.04847751997462	0.010112339009703
ZNF469	0.000773599887039067	1.04131224944955	1.00164734625558	1.0825478696741	0.0410490720260735
KRCC1	0.0184349108011538	0.958460727962064	0.929050380693167	0.988802099580612	0.00762685033745152
PI4K2B	0.0199595695033138	1.05304582310558	1.01073760475171	1.09712501083058	0.0134943662134655
ENTPD1	0.00703963090444637	0.877138945846059	0.80245145934034	0.958777906581917	0.00388856400984965
AL162430.1	0.00158292776111602	4.26513256748946	1.69226632633251	10.7497002896013	0.00210249835541535
MSH5	0.0395315960796739	2.13951141018113	1.06186470100194	4.3108213974681	0.0333451308977435
FNBP1L	0.000676884767699892	1.05211081361917	1.03125677911087	1.07338655760283	6.58804038259746e-07
PUS7	0.0310265976069921	1.07361024670025	1.02643224721834	1.12295669289761	0.00194944805224767
LYPLA1	0.00041716552378035	1.11639747891241	1.06843839234336	1.16650930915017	8.88465417521446e-07
MAST2	0.0146869996217848	1.02559035085268	1.00632062178385	1.04522907013233	0.00902699687928945
RNY4P10	0.00717381407936368	1.16200513970721	1.02328397562277	1.31953199392593	0.0206229105820345
TAF4	0.0248121609292417	1.25070463469542	1.01935193495021	1.53456527585344	0.0320626590695547
AC009831.3	0.0108510811945011	0.0174725818581186	0.00079953904195462	0.381833907750538	0.0101183111617315
CTH	0.00253167339203708	1.19639002091092	1.07502795330142	1.33145289640102	0.00101751496442642
AL365219.1	0.00161200144651474	11.341436394472	3.3588248263597	38.2955903149205	9.17540364846363e-05
RASAL3	0.00229271403475295	0.898608439806737	0.817960108975896	0.987208446024222	0.0258604783347786
CYCSP24	0.0162482565732209	2.00052112628826	1.25843657407584	3.18020380142294	0.00336875723179881
CASC2	0.015265537403266	0.0503914782267425	0.00422663047272229	0.600786156789513	0.0181327595017228
CCDC69	2.72296936343341e-06	0.956327399203665	0.931046488997354	0.982294767528247	0.00108757540877182
RBM39	0.012865711763389	1.04370336745771	1.00645702733291	1.08232809713618	0.0210488394469438
MIB1	0.000903296524144781	1.08076286950282	1.030277205239	1.13372243329892	0.00146258526819211
AC007622.2	0.044357541165056	2.07678755483015	1.17231055943835	3.67909894965355	0.0122504662721669
ZNF322	0.0133896999872612	1.57603170852827	1.13196664953004	2.19430134917646	0.00705883547018042
ZFYVE28	0.0188453440210232	0.671955040982676	0.474765799373687	0.951044868222777	0.0248856152515757
H4C4	0.0121760758126516	1.8274927549217	1.15905278476334	2.88143026201626	0.0094507360135037
ROBO1	0.00404892387284472	1.04636350744016	1.01596315900966	1.07767351600596	0.00258890553628783
DLX1	0.00278783928666504	1.03306104989872	1.00456337785835	1.0623671500877	0.0226687157950105
PSMG1	0.0238696561766877	1.05286474092959	1.02771000867203	1.07863517270317	2.97534937650577e-05
NCOR1P3	0.000142321954723745	2.97631225212904	1.10763234721568	7.99763084243739	0.0305673557305496
TAPBPL	0.000532606559300208	0.914756437385793	0.868526863360538	0.963446699277728	0.000758981731724173
AC107959.1	0.0256240560555304	0.721558016350573	0.535021223071227	0.973131435742057	0.0324814537143287
AC012174.1	0.000239818396032598	3.56648194034978	1.11734970551615	11.3838965259004	0.0317659258555191
RPL12P27	0.0443900153815798	0.188590335654261	0.0421882210892707	0.84303897590107	0.0290030644803331
AL139023.1	0.000912457645731557	2.09551729587638	1.01436680506821	4.32899885463202	0.0456626586584954
ODC1	0.00564818470378914	1.01302192859983	1.00577981393992	1.02031619008554	0.000408806956436773
MARCKSL1	0.000942360151704458	1.00333078651029	1.0018279444281	1.00483588300586	1.37457248272559e-05
AC022211.3	0.00318461686312577	2.04430000461188	1.00214622929721	4.17021227709143	0.0493149974713991
ZNF587	0.029966933600965	1.63413460230691	1.27300935352452	2.09770328164781	0.000116001728045122
KHDRBS1	0.00594565463408014	1.02405986521188	1.01269109739378	1.03555626215799	2.99222444316466e-05
PABPC3	0.0293576432145175	4.84104038864143	1.25461437875265	18.6795819028932	0.0220674178963389
SQLE	4.32628298907556e-06	1.02358118743594	1.00959200341808	1.03776420942876	0.000901411567758167
RGPD8	0.0179130075975216	8.08151144050874	1.48334506781124	44.0294228095175	0.015699565332956
CDC42	0.0333182729199999	1.04909660721014	1.01450946970264	1.08486290579666	0.00507628657570754
HMGN2	0.0120209925402444	1.00431592857483	1.0010239754659	1.0076187075536	0.0101424878126695
REPIN1	0.0263315941111375	0.961967193344205	0.926785329904747	0.998484601785439	0.0413760862110467
DPH2	0.0227566323382571	1.08140917017648	1.0258740899876	1.13995060871059	0.0036183563674279
TLE5	0.00258179816604698	0.98626038505803	0.975027811364858	0.997622360918302	0.0179190640739879
TINAGL1	0.000256652983868899	0.975263893674837	0.951918507788453	0.99918181495971	0.0427465792567169
ZCCHC17	0.0182813953053441	1.03325255899401	1.00394619329268	1.06341441184829	0.0258644911996443
P3H1	0.00723241520815698	1.01641211011866	1.008100471305	1.02479227716114	0.000102016971178768
CDK9	0.0122943740732525	0.963818494603154	0.937073041655647	0.991327302403024	0.0102695662741758
ERI3	0.0191522632235359	1.02723598730298	1.0109760210795	1.04375746962186	0.000963721587970256
GPR180	0.0215452509375914	1.22132981417562	1.08886518373429	1.36990927552539	0.000641516429128042
ASAP1	0.0385966029466087	1.04825422876379	1.01304559847869	1.08468654300587	0.00686090820472416
RENBP	0.0401210095242273	0.98023625318232	0.961533783339588	0.999302498468284	0.042259613097633
DMRTA2	0.0490225899277789	1.07951183914013	1.00869848087512	1.15529648645121	0.0270943969285654
RNY4P17	0.00188443333040245	4.41998306703886	1.53832329575705	12.6997038703077	0.00578431809789866
RBM12B-AS1	0.0484566791847517	1.78541962623397	1.17207269139812	2.71973168996792	0.00694759849410747
PLEKHG4	0.000695399825310306	1.04170319130864	1.00175441514484	1.08324507721357	0.0405775389977144
PANK1	0.0130478492530494	1.48963717976404	1.03900604815338	2.1357131955865	0.0301484713527028
NOP14	0.0237125368208138	1.087748122638	1.02436501975709	1.15505308701684	0.00603541155624368
KIF9-AS1	0.00878966646561163	2.01481379533028	1.0125789012227	4.00904524571011	0.0459803449088825
MSH2	0.0015840210385164	1.18749126868298	1.06780477263057	1.32059300477222	0.00152283385938697
POLRMTP1	0.0450708386933727	3.05114047412982	1.27798358490741	7.28448964667068	0.0119913324596468
TMBIM1	0.000417773309647429	0.958182973653781	0.9396953322981	0.977034342348684	1.72957174355377e-05
ZNF550	0.0115266162002923	1.41688280480543	1.18570656542261	1.69313128652347	0.000125920808428025
SZRD1	0.010239235530905	1.02132127843718	1.00713720179332	1.03570511736753	0.00310999884416962
ZNF131	0.0218474490920789	1.13558142893309	1.02216052775106	1.26158773179684	0.0178737542012712
GNAI3	0.0088540455226257	1.05575544151036	1.01507058877724	1.09807097614896	0.00681021002112082
RLIM	0.000463856320470302	1.12470850798548	1.03432197465579	1.22299367018272	0.00596958432255546
AC012574.1	0.00966362796733145	3.26322782790647	1.65289091077886	6.44244322924216	0.000654439179693332
COPZ2	0.0228053964573163	0.987166664671068	0.976938079591331	0.997502343490847	0.0150759315770991
C6orf52	0.0157212215287544	1.39167596550186	1.14699387487702	1.68855478252942	0.00080788930786452
XPO5	0.0157016603396509	1.04714388868857	1.01150999574937	1.08403310716221	0.00911192719326134
TOMM34	0.000334169650186067	1.02619931057465	1.01592589328823	1.03657661644531	4.70831894350731e-07
ZBTB33	0.0040188011682426	1.11721830915324	1.02912416419423	1.2128534084947	0.00816843344076896
RAB24	0.0293369692196036	0.776573207777699	0.623860197633733	0.96666841277187	0.0236108938822101
POLR1G	0.0106370247385615	1.47797902614697	1.17904056942855	1.85271148285345	0.00070281434539489
ZNF730	0.00808505661371828	1.87654569195289	1.29115599343133	2.727341817644	0.000968575377332925
AC005840.4	0.000780052753828198	0.57206990653208	0.367701926967586	0.89002519148743	0.0132640971937278
AP003071.4	0.00477131635518346	0.852745311696461	0.783027974832977	0.92866997092333	0.000251746564826222
DUSP3	4.57390139785296e-06	0.9768658375403	0.9614563591946	0.992522287077792	0.00391186032076681
RPL22P1	0.0122180670715962	1.05315540903932	1.02903160719259	1.07784475018677	1.18398216780544e-05
BLMH	0.000709934692088687	1.11622867019677	1.06728303594279	1.16741895280723	1.53800602206492e-06
MAD2L1	0.0238422332153223	1.08533637033061	1.03009412474005	1.14354116625961	0.00212346618282745
IRF1-AS1	0.00323528078390178	0.478643343140709	0.28381416982127	0.807216391194241	0.00572535683416336
AJUBA	0.00285496861433743	1.07280910442381	1.03367336985838	1.11342655048982	0.000209976514948903
NFU1	0.0149854423681437	0.957182996685702	0.919129266624793	0.996812224801271	0.0344963255909972
AC007671.1	0.00399725786851091	0.28554633905276	0.09564459011359	0.852496849530106	0.024708335000066
PCBD2	0.0121057208720781	0.615221585076658	0.44195481256703	0.856416963865125	0.00399717962056589
AC107956.1	0.00175617680391205	1.04863742273643	1.00184088900698	1.09761984805118	0.041457520411245
FAM161A	0.000279964200882721	1.19282369316196	1.00461783672048	1.41628817542528	0.0441619347775833
NLRP11	0.00444104513376031	1.35302589152226	1.05799695791695	1.73032545077821	0.0159873578214476
TRMT13	0.0438729116695089	1.32800267190291	1.0799497756974	1.63303066148829	0.00716527965010755
HSPE1P3	0.0269957906946223	2.6297658600253	1.19039938282662	5.80953634412446	0.016804967059957
AURKB	0.00910107659217863	1.01339535299125	1.00206864094856	1.02485009459246	0.0203240557964858
SLC16A1-AS1	0.0146998289600325	3.81126429137823	1.61217588958743	9.0100190633989	0.00230433555467334
MFFP3	0.000873731088333329	1.97086905569215	1.13660759164679	3.41747218937451	0.0156955701781128
NPTX2	0.0382306046819391	1.00272415824987	1.00059887698059	1.00485395363623	0.0119706441654736
AP001095.1	0.0159926471198515	0.203028361741097	0.0465319637837914	0.885853772748617	0.0339038123215179
AC010343.1	0.000142459275707552	1.08509677186684	1.01309996266105	1.162210095461	0.019726089125129
TBC1D31	0.0120505589901769	1.29528712571116	1.04161213521469	1.61074231118405	0.0199880215348028
NLE1	0.000587667563229477	1.16846055079741	1.0578611867776	1.2906230759148	0.00215022990288717
CLEC4O	0.0346897357781886	0.510838262301749	0.26865409551666	0.971344694111643	0.0404976280328273
IFITM3	0.00892145545929179	0.999237875251398	0.998605431100877	0.999870719946108	0.0182650505674246
DCLRE1B	0.0094552644628817	1.09368477111191	1.00840674265524	1.18617451467304	0.0306119375736204
TCEA1	0.0446325522168723	1.02299489815442	1.00468108502008	1.04164254433939	0.0136375076012625
RFC5	0.015986944414724	1.07622988946982	1.02703215929352	1.12778432934854	0.00208922404926392
ERCC6L	0.00668699530136896	1.14570456766008	1.00643893513417	1.3042410329467	0.0396835452878246
AC091614.1	0.00139492570487476	1.73463970369182	1.28377397546343	2.3438509886741	0.000335030771280962
CEP89	0.0135107400019837	1.10236491392631	1.04450234045312	1.16343291574492	0.000396021765095651
QSOX2	0.0232637870223787	1.02818246657373	1.00430919741625	1.05262322329554	0.0204112029140471
CSNK2A1	0.00689750945930234	1.22163613108347	1.04503545161693	1.42808058277782	0.01197379728499
RGS20	0.0125252076238119	1.3097262800306	1.12373323000257	1.52650369572045	0.000554842065308459
CBS	0.0248381498590461	2.47199297763034	1.17850703385197	5.18516148476485	0.0166413896366009
GEMIN4	0.0408076557992259	1.07542899152276	1.00277462215941	1.15334741251939	0.0415898405346036
AF111167.2	0.039264727301869	0.494208437561223	0.248451441716679	0.983057204535063	0.0445727305162631
NR1D1	0.00589928568283371	0.984660558331673	0.969702576840367	0.99984927161192	0.0477862304597954
HMGCR	0.0106062908041475	1.06278785991278	1.00644833588942	1.12228118910825	0.0284333431815698
TIMM22	0.0315791980095559	1.05237983115298	1.0082235517549	1.09846998425089	0.019572273411271
AL355802.1	0.00742128471413095	1.38774883264475	1.06877577070887	1.80191848962813	0.0139277070257172
GNB1	0.00363363517689264	1.01297225371005	1.00602683392503	1.01996562336515	0.000240938680671721
LINC00605	0.00363736964808659	0.541538437490497	0.362684487242848	0.80859228777349	0.00271121810776234
NCF1C	0.0213289937243072	0.892114767308082	0.809294263550095	0.98341084806156	0.0216488287962144
MED8-AS1	0.0194183707155838	1.90928266930189	1.18575811248795	3.07428662971396	0.00779050568897547
TMEM14C	0.0205517969361189	1.00845265812017	1.00019061719924	1.01678294735197	0.0449230772755721
ACLY	0.0243767666573078	1.0193343540608	1.00794829356156	1.03084903462371	0.000833788081232478
AL353708.1	0.0228423248498337	0.186172005884545	0.044623341588359	0.776723896986614	0.0210738075680038
RAB2A	0.00497774474107804	1.02913326988031	1.01208395103821	1.04646979738002	0.000753826857587379
TMEM65	0.0199921405160561	1.07145236975462	1.02271084876455	1.12251686978739	0.00366868817474391
TAF11	0.0089455764617109	1.04464157582932	1.00812165211061	1.08248445975391	0.016151024035162
BACH1-IT2	0.000844792715534282	6.54777708680686	1.71990628059954	24.9277447626785	0.00586947171846114
NXT2	0.0350598237921042	1.04700077183343	1.02025808070076	1.07444443416401	0.000502950074984367
ARL8A	0.00478935565633243	0.963499521813066	0.940294909344894	0.98727677807038	0.00279487682672994
RNU6-662P	0.00420951711617612	8.13916350166068	2.81177034417581	23.5602394213968	0.000110479613465243
PSMB5	0.00790568065689057	1.0087528278749	1.0022660134653	1.01528162591022	0.00810602429258663
AL591167.1	0.0127896927556086	3.9619530294383	2.13165973927158	7.36377927409712	1.34081515919036e-05
AL139243.1	0.00764140904358157	0.126331295723539	0.0330376293875558	0.483073288702719	0.00250136878320135
HMGN2P17	0.0267703150304661	1.09213743008437	1.00084475147023	1.19175742735237	0.0478246672840381
KIAA1586	0.0189887060573687	1.12544685532592	1.01321543896894	1.25010987342626	0.0274602555151525
GJA5	0.000326722591897477	0.92176632292626	0.868909832965877	0.977838116045771	0.00685524012061732
B3GNT8	0.00396302019530104	0.709145978787555	0.573973224331454	0.876152402085146	0.00144592965815451
AC007191.1	0.0222275192608304	2.04895558079374	1.32559631654437	3.16704182085382	0.00124407689155478
RPL15	0.0374951356332154	1.0040902207361	1.00062771058553	1.00756471234233	0.0205578598517872
PPIH	0.00117064226453567	1.11865086111072	1.02821867997079	1.21703658320942	0.00913412810850838
TUT4	0.000587036677819341	1.10247031262618	1.02796628010812	1.18237418263782	0.00628412281023243
GNL3	0.000248153685220576	1.03622535744117	1.02319372689535	1.04942296182969	3.5704469941495e-08
ITCH	0.0412612842277482	1.11660322525718	1.01833530768474	1.22435385795415	0.0189492361107345
MT-TH	0.0236014830753146	3.49185068627603	1.43752096882449	8.48197798827033	0.00575489026638459
RNU6-549P	0.0389249009436158	2.41744718476044	1.03593530825518	5.64132802940103	0.041189236937851
TMEM97	0.036483545341191	1.03375254964098	1.00951089410653	1.05857632654379	0.00611007365368483
SIX4	1.19006892170814e-05	1.05537363023342	1.00859993639527	1.1043164481775	0.019795494002852
PPARD	0.00917729932671785	1.04356061217126	1.01586218334427	1.07201426446466	0.00189256012573175
AC005481.1	0.014953482091723	2.1749518579359	1.03923783645589	4.55181231706393	0.0391975824297457
TTLL12	6.79269141704575e-05	1.0407141213284	1.0143989213196	1.06771198151845	0.00225786199783222
ADA2	0.00271326648061065	0.945362059395932	0.908944075243249	0.983239175750329	0.00505863258322641
DARS2	0.0196173817789909	1.0955688024357	1.0104058424557	1.18790979865401	0.0270568486595568
SNRNP48	0.0195929207490509	1.2463479524197	1.09331219489031	1.42080480375198	0.000985436519109977
TFAM	0.00260621991498877	1.08270226469693	1.00168200042991	1.17027578959864	0.0452510665834359
RPS4XP11	0.00526451841080078	2.25331911836234	1.36372273223896	3.72322535156473	0.00152070115432055
PHF20L1	0.000331055152654636	1.22648493039956	1.0509983289636	1.43127276518183	0.00956071463065014
NRAS	0.00875506669363502	1.05550252445703	1.02833756767678	1.08338508108004	4.896842608572e-05
RRP1	0.0163085592458819	1.02394791612664	1.00181877608395	1.04656586597278	0.0337561560985422
BLM	0.0128233167286745	1.33897254346647	1.06118910219419	1.68947030124042	0.0138707770202516
COMMD2	0.0174749754175733	1.09591874975017	1.01914393713885	1.17847721238059	0.013447553308356
OR2A1-AS1	0.0215232570701592	0.101061719042469	0.0142529974700651	0.716584078350528	0.0218233870858872
PIGF	0.0358901625999698	2.23641111205441	1.40478559602466	3.56035445997884	0.000692306917942415
FAM72D	0.00915288274948889	1.86297815523379	1.09388988468868	3.1727943145448	0.0220034570651439
PGK1	0.00745964644759778	1.00222913224119	1.00004397818255	1.00441906098811	0.0455592581527796
HMGN1P37	0.00656941266657896	1.40129372515074	1.25586671544616	1.56356090976521	1.5870117167079e-09
AL606489.1	0.00975409794907833	0.0904123956337695	0.0146262524621511	0.558885559058309	0.00971025808383973
AL035458.1	0.0278067430495114	2.3858445761799	1.27049511896166	4.48034333759516	0.00683871086280351
ELSPBP1	0.0180454810833213	1.03541596253462	1.00228480874168	1.06964228742271	0.0359487374171969
AC083862.2	0.044291244562447	0.811192126215531	0.689281694001511	0.954664357635808	0.0117911166989341
POU4F1	0.00737849464805751	1.43829377285038	1.02406360140775	2.02007861052419	0.0359787164038603
POFUT2	0.0292343274131607	1.06149480727673	1.00930450709788	1.11638382465501	0.0203404691885886
AC026120.3	0.0386913510540796	2.10294910179436	1.31711642533665	3.35763402510703	0.00184712273841304
OSTM1-AS1	0.0177400152632405	1.15962735067361	1.05430360002172	1.27547282623582	0.0023002476746268
MTF2	0.0077311126091153	1.16982761350211	1.04514884046299	1.30937967142155	0.00637277948321553
NCOA4	0.0219375812527779	0.984831540151004	0.970867180627924	0.998996754477687	0.0359297119717804
CHSY1	0.00726013723923746	1.01625928721267	1.00708918229476	1.02551289101597	0.000487678732323062
MRPL35	0.00626775981483307	0.931378474814655	0.871715566336843	0.995124897210877	0.0353220334593281
TRMT6	0.0400703415143836	1.10837245592482	1.01955152943891	1.20493125220348	0.0157655348449921
PARVA	0.0475120026013368	0.96898723448635	0.944724538585356	0.993873052142248	0.0148925188010553
LINC00933	0.0289813934598391	0.286967675547957	0.117769298896953	0.699252246389387	0.00601024762958805
LINC00891	9.60477834386353e-05	0.0531888680254785	0.00530442643864504	0.53333865867587	0.0126171595499235
TRIB3	0.0175913253512726	1.01395193728937	1.00137052345821	1.02669142644858	0.0296336268243307
ZBTB9	0.00300667371017094	1.19144537530829	1.07831122414445	1.31644932423827	0.000579370738195017
GREM2	0.000179398051265989	0.920267774182212	0.866453770485648	0.977424076213089	0.006877582502324
DNMT3B	0.00435910915389126	1.17695471655814	1.05788038896168	1.30943197291714	0.00275444428896001
MEIS1-AS2	0.0405248154086849	0.0997619240762525	0.0158093482596312	0.629528892143472	0.0141932354807185
G2E3	0.0118334177230006	1.20917879405253	1.03497616340207	1.41270244445072	0.0167065529128236
CNGA4	0.0179159395989973	0.00988176670578435	0.000556557380717136	0.175452373125885	0.00165666551704328
GLIS1	0.0103036657762162	1.06504731329001	1.02796138900621	1.10347119228173	0.000492065721076748
MANF	0.0141733843337681	1.01072507804948	1.00170802120916	1.01982330356604	0.0196371585355599
MFNG	0.0060512713190285	0.921010526891582	0.871968691214569	0.972810605692233	0.00320503240390132
AC010729.2	0.0440268706390001	5.64428971479745	2.65867999654806	11.9826404177756	6.6136349281436e-06
TBC1D5	0.0405971300807162	1.06159965356894	1.0067014544737	1.11949160245018	0.0273486415510503
PSAT1	5.71743827644244e-05	1.01390035207557	1.00594169195536	1.02192197834124	0.000596173113946505
HMGB3	0.000274448703054708	1.03858031066477	1.02287776747182	1.0545239089188	1.11566632354599e-06
AL031770.1	0.00424380844335959	14.2611837441939	5.07077890763475	40.1085051212626	4.72429304584921e-07
MEAF6	0.021855235457784	1.06632262533642	1.01746512207347	1.11752620963281	0.00728534395447363
GORAB	0.0136725906143574	1.05937270827089	1.01587377310447	1.1047342344508	0.0070141150917737
AL162413.1	0.00120131274792035	1.08477311137971	1.03600000635912	1.1358423706076	0.00052676576303988
AC068790.3	0.0136054093089604	1.41449603299265	1.05679763736684	1.89326599209401	0.0197340862962983
AL391058.1	0.00578512711854717	7.8189681295508	2.48835313098976	24.5689656542493	0.000430680532418621
HPS6	0.019921941197011	0.900478175183394	0.829348544160812	0.977708286450416	0.0125270189091156
AC002456.1	0.0135241147760435	1.57362646414806	1.01953540219393	2.42885165472274	0.0406258034381181
ARHGAP45	0.00755413902488511	0.94864290905554	0.912024657184063	0.986731402284595	0.00866449319331581
WNT7B	0.00427427896940791	1.02718742528881	1.0049807278185	1.04988481616137	0.0161500276339202
TLR3	0.0110570178739672	0.795146001265961	0.663493720012757	0.952921096701702	0.0130598983391272
DDX11L5	0.016592247904027	5.83431977433506	1.63257877947457	20.8500120528041	0.0066419513719066
TMEM41A	0.000245456211732331	1.18126424322734	1.04166625885217	1.33957032827872	0.0094275349302307
AL353796.1	0.00399476653966668	1.81479956878011	1.23960128264487	2.65690066713816	0.00218134779539282
SOD3	0.00134116633678694	0.996666662817262	0.993882407417051	0.99945871801157	0.0193199718080404
SEC31A	0.0360054554927842	1.01760601122129	1.00202969191843	1.03342446079731	0.0265820830241365
ZNF280C	0.00064415589761857	1.26500742478493	1.0281170040345	1.55648022402253	0.0262784535055488
AC008592.3	0.00150793631375368	0.152385379278813	0.0256576191466667	0.905045151898461	0.0384781403949838
ARL4D	0.0253762194482974	0.987135616751484	0.974720275347232	0.999709096553062	0.0449611308073825
SEC13	0.0196015455411779	1.01910619363013	1.00546853617209	1.0329288252512	0.00589863826942403
ZBTB12	0.0267560759469023	1.06262449933183	1.02351660656924	1.10322667881776	0.00149872973109223
MANSC1	0.000969653085740152	0.866120060061586	0.791051797841537	0.948312058057362	0.00188797990832604
TEC	0.0256802646816929	0.671475103596934	0.462574472250359	0.974716163122993	0.0362022850094036
ISL2	0.0420946679402281	1.47618365986809	1.17705204510909	1.85133546703926	0.000749262620963696
RASA2	0.0457820042354656	1.20898001585945	1.03395998930709	1.41362595638448	0.0173820158752799
SF3B3	0.0213653402078191	1.03923859124911	1.01327596408707	1.06586644489736	0.00286668407444904
SERTAD4-AS1	0.0150147605462669	0.968744609976177	0.941044733831285	0.997259838580797	0.031925209415471
MED8	0.00221062344226231	1.02922651573526	1.00387603862427	1.05521715823025	0.0235744814398835
CTSH	0.0186954028239165	0.960148695596518	0.927360666644597	0.994095987477328	0.021791055787943
TKT	0.000713853900298322	1.01592395341023	1.00050378888408	1.03158177967904	0.0429181157145415
DHX34	0.00111493141609975	1.12979946945945	1.02281964888353	1.24796863511976	0.0161937556159157
AC018868.1	0.0207128215065016	1.60268593870898	1.09150300765437	2.35327085690345	0.0160970053184131
GNPTG	0.0273796041873455	0.960474723105866	0.925837001203889	0.996408322983123	0.0313998234221302
RPS27AP12	0.00612022623919184	3.62402654733098	1.15042578958125	11.4162673809149	0.0278549288388863
APOBEC3G	0.00348194573113247	0.908558997068816	0.842843419576515	0.979398346100221	0.0123007340133014
MIR31	0.0236980374743503	9.35680639386863	2.63659236275708	33.2056737814374	0.000539875320773532
PTER	0.0126235990409141	0.841063483166173	0.718459494935064	0.984589650081178	0.0313064386686235
SHQ1	0.0450683964254542	1.20930194312109	1.05655477378432	1.38413192190543	0.00580698595742166
AGO2	0.00840858417632895	1.12482046177807	1.06006030407843	1.19353688310643	0.000101154512585612
RAB5A	0.00955173117906083	1.05022313870357	1.00580956538555	1.09659788395986	0.0262347957766977
EBNA1BP2	0.0204196700188998	1.02571069611422	1.00562536624573	1.04619718976543	0.011872279975962
GPBP1L1	0.013122193116105	1.06879445567212	1.01373595340303	1.126843321124	0.0136811172166023
AC121758.3	5.92737414706335e-09	5.54009712814623	2.15514378802308	14.2415909137313	0.000379485660311532
CALM1	0.000288262081831414	0.991167906878325	0.982538879757669	0.999872717370595	0.0467568576392366
SNRNP40	0.00259745035605252	1.05152262870036	1.01769221035898	1.08647764757764	0.00260330090362549
CAMK2D	0.00474684705793138	1.04184738864865	1.00914054301806	1.07561428261296	0.0117662582549454
ZDHHC8	0.00132083173528408	1.07157156262268	1.0337367007428	1.11079118405733	0.000163833476573241
DRAXIN	0.00667074362362052	1.05375446595613	1.0048759701359	1.10501047643951	0.0307193747353787
NUDCD1	0.000992305596672183	1.45969942685598	1.21868613938507	1.74837667214201	3.99099456659983e-05
MIF4GD	0.00182204238148831	0.90208032213971	0.838326390638745	0.970682680014001	0.00585771536784026
KIR3DL2	0.0218506723159926	0.0411575911439562	0.00183916437401939	0.921041823505444	0.0442377891317658
RN7SKP137	0.00754542755111043	1.29590791381969	1.07644008626257	1.56012149912713	0.00618105626788857
MIR6833	0.00153161847406269	4.75259624385154	1.09152770308116	20.6931725079563	0.0378343779103064
AL135818.2	0.000764041701708962	0.646917851217514	0.45887058941899	0.912027739136176	0.0129383218775897
AP000350.5	0.0300398447301955	2.28566974638687	1.11927686433318	4.66755487942714	0.0232504549564626
LINC00671	0.000639891263142789	0.260829654838321	0.0715105624835508	0.951357484549597	0.0418014382163168
RPS10	0.0185671772706921	2.52009766789672	1.36137076396049	4.6650717231965	0.00326287757851858
DPY19L4	0.00214239180218934	1.06221655166841	1.02703294557327	1.0986054610045	0.000444667241875708
LGALS9	0.0201717332445567	0.970726379160935	0.94807294522753	0.993921098521331	0.0136604454351782
TOP2B	0.00475450190957316	1.02245004895992	1.00806733333671	1.03703797161826	0.00212918293594224
PCOLCE-AS1	0.0309441145653894	4.22032960565314	1.69675348546003	10.4972125491308	0.00195343403237112
TMEM39B	0.0120304835299282	1.03874857680315	1.00005276685627	1.07894167345037	0.0496824258536658
AC073544.1	0.00853744991302174	5.44803048610659	2.2970684784531	12.9212674571786	0.0001194096420897
SECTM1	0.00140469859276682	0.975542176731643	0.958289193580622	0.993105781592272	0.00653119022973992
AC126177.2	0.02756777642015	1.24976855788309	1.07140649952128	1.4578233835347	0.00454176762494383
ILF3	0.0239341991376771	1.02787761333437	1.01175378505069	1.044258399232	0.000653201831198519
CYP2F2P	0.00167409303479138	0.269249264313014	0.0779879754966274	0.929568511959055	0.0379412046654599
GPX7	0.020687606977484	1.00830803792981	1.00281131781369	1.01383488727512	0.00301160180982804
CHORDC1P1	0.0110851445151026	0.0430208491061358	0.00436246019866371	0.424254520048076	0.00705478790212308
POLD2	0.00635496108809264	1.01734031438511	1.00909070649716	1.02565736519951	3.49732750069871e-05
ZZZ3	0.0005628189962682	1.11118808675307	1.04481402471104	1.18177870409371	0.000793595679609459
ARMCX6	0.000910975105012257	1.09489978403639	1.03104084279867	1.16271391716052	0.00310683605490422
AARS2	0.00784547423674054	1.06453643121009	1.03002927520573	1.10019961631398	0.000199394529129548
FCN1	0.0315821280322663	0.871541641077057	0.779146775213639	0.97489312193202	0.0161865904246093
LRP8	0.00134656258814758	1.52346200394067	1.26277687323817	1.83796245135476	1.09969107042623e-05
UBE2G1	0.00706660804804693	1.06241682518288	1.01236154827156	1.11494703879142	0.0139357578989283
MARCHF4	0.0258286453678347	1.30175003618181	1.01958025574241	1.66201056479408	0.0343854767338996
RPS29P5	0.00921545682649305	1.59483817620891	1.10493617123869	2.30195089499327	0.0126703867406173
WDR38	0.0248626818174351	0.0377314022197862	0.00495140529330576	0.2875261928964	0.00156197510611805
FBN2	0.0035210253565402	1.01051901370106	1.0020944774433	1.01901437442971	0.0142935361993484
FOXE1	0.00958449874135381	1.06904753378481	1.00098277141237	1.14174055950915	0.0466758853862036
LINC00115	0.0100634043076928	1.13579772081051	1.00799687987091	1.27980203943048	0.0365509986505262
SIRT5	0.0315317383134553	1.26809429471528	1.02704948656237	1.56571144947629	0.0272378439001961
NONO	0.00486677311143002	1.02143930860781	1.00745706084156	1.03561561253803	0.00255786734221415
AC135178.6	0.0463222830977724	1.13192473563519	1.0350951611584	1.23781238210882	0.00660839888804338
RBPMS	0.00865811953864393	0.990019604924354	0.980567770031387	0.999562547424131	0.0404268821460098
MKRN3	0.00330132631750069	1.44850142917073	1.10067199696471	1.90625035986712	0.00817923293416036
AP001781.1	0.0148587373840146	5.30300887307039	1.82620731121195	15.3990748669166	0.0021605994141984
NFKBIA	0.015587862161071	0.990432641938136	0.983835183146547	0.997074342349919	0.0048145597634207
TENM3-AS1	0.00373884655295753	1.17283246635364	1.04448630145044	1.31694976968391	0.00701708212948442
MOSPD1	0.0232832827118552	1.07464732011151	1.02587905428735	1.12573393305617	0.00237985072770904
RNVU1-27	0.016221429267164	1.65138688368234	1.18735606285866	2.29676566693264	0.00288001195176957
PLA2R1	0.0017490686620798	0.668592129764417	0.491837905528462	0.908867395046783	0.0101707925590844
SRSF11	0.0161639646165913	1.01927140384153	1.00277191978233	1.0360423683529	0.0218825756652378
RIPK3	0.00108347746151272	0.57895274151798	0.423341197270186	0.791763898889487	0.00062193912777753
LOX	0.0165440611787347	1.00771306397318	1.00233531736192	1.01311966336265	0.00488734698581749
CCNH	0.046477073509955	0.806696758301313	0.661829361034372	0.983274085689967	0.0334216277860434
AC126407.1	0.0024531670037885	4.07253353679918	1.51031778304015	10.9814832312764	0.00552596684649826
AL596218.1	0.0174072630774758	6.73155416514519e-05	6.08302938017645e-09	0.744921956582249	0.0431818468538829
ARSJ	0.00305713933119578	1.18274441900906	1.08916912964834	1.28435917124161	6.5769098584518e-05
CTBP1	0.0108360939430843	1.05846801233896	1.02101308693858	1.09729693720585	0.00199296291568627
SLC5A6	0.00356870908061069	1.11209953286947	1.0383822387501	1.19105019794753	0.00239515875123421
FOXO3B	0.0427091305218666	1.21604441123818	1.06324319019818	1.39080506109611	0.00430291700595847
PLXNA1	0.0211574983532892	1.03270812649144	1.01035477615868	1.05555602812726	0.0039437781715551
AC090515.2	0.00169408107563795	0.51694646572573	0.272275879175662	0.981481169890613	0.043684218234635
AP1S1	0.00172080710866052	1.01575386714594	1.00164245009623	1.03006408975858	0.0285330115723095
GINS4	0.0128076878544989	1.23120741015619	1.04218218354469	1.45451698441791	0.0144528905702403
MTFR1	0.0386176116520059	1.09159355623636	1.02870726800803	1.15832416963874	0.00379326686618013
ACTL6A	0.0349543704812909	1.07118764804231	1.03095262856099	1.11299292084839	0.000430675045113338
LZIC	0.041296059355622	1.08250749889333	1.02832963100025	1.1395397446833	0.00247522190946861
SOWAHCP2	0.00926692529932027	2.22397582336202	1.36419089966524	3.62564246991566	0.0013487375823844
MIR7111	0.00233584886583238	1.24522832641524	1.04464957364478	1.48431935840158	0.014388615784674
LGALS2	0.0139042427394597	0.930649961210272	0.877940138060336	0.986524379912971	0.015690429796033
YARS1	0.0264348152990856	1.0382626154473	1.01430465702364	1.06278646279581	0.00161933562843637
LYRM4-AS1	0.00105526427246827	1.71093150829486	1.26966409526792	2.30555990122602	0.00041752847174651
MESTP1	0.0101752198399323	1.72417258348019	1.02550349716865	2.89884052646566	0.0398823675834452
BTBD3	0.0020791932259393	1.02180923980815	1.00159355205088	1.04243295138971	0.0343327929877304
CLDN23	3.7507816741722e-05	0.75651717301079	0.641112327189226	0.892695723960579	0.000952974965643141
ALG1L6P	0.0432794894603823	1.23668232452958	1.01543121846913	1.50614157215846	0.0346670991517643
PRKDC	0.00994302730676877	1.02352403038573	1.00691166512838	1.04041047199854	0.00535341806372515
NDC1	0.00620914801381334	1.12898550608223	1.07551071619566	1.1851190822648	9.56853743621478e-07
MORC4	0.00200748591545419	1.0499815261096	1.01677814668405	1.08426917786031	0.00293138487759128
AL355032.1	0.0499126053445149	1.47463944624881	1.0911310936658	1.99294246956823	0.011488119544655
ZGRF1	0.0173350572898784	1.38865759035085	1.01996833329152	1.89061742438222	0.0370193985964053
DNASE1L1	0.0306767880301239	0.811783101212386	0.669835787714085	0.983810980991188	0.0334697788596407
RNU6-539P	0.0241059092032454	0.041849684780284	0.00299403972205067	0.584960881884886	0.0183521503329463
SETD5	0.0303019674132774	1.05069493428013	1.00984284995145	1.09319964485068	0.0145235374045657
NPM1P24	0.00491658063193345	5.45565180899324	1.24923456508604	23.8258990687799	0.0240808358503087
ETV7-AS1	0.0028933308729916	0.414461759268578	0.178402857629476	0.96286882496451	0.0405655179665528
TREML2	0.0366214634430949	0.0389351581844348	0.00178074367998928	0.851299690057633	0.0391840038748264
ANAPC5	0.0141330977041753	1.01379235455642	1.00157099664259	1.02616283978101	0.0268534890324942
PTP4A2	0.041509812732199	1.01651946885044	1.00197421102842	1.0312758743475	0.0258686346938478
CPD	0.038060069449252	1.04869138094016	1.0028355768623	1.09664399412226	0.0371521825214128
SEPTIN1	0.000818614889441127	0.787459507677795	0.661481737859747	0.937429471958654	0.00722248917698083
YWHAEP5	0.0499323755053224	12.4459833650923	3.17157311732891	48.8409051892241	0.000300747459630585
RBM47	0.0412473284671797	0.850065924673028	0.727627311668265	0.993107411860947	0.0406456323051322
SQOR	0.00180781534615293	0.93651448566233	0.897953495474707	0.976731407890691	0.00223248488693384
LINC01465	0.000865279886609893	0.304920523392305	0.0977290365995821	0.951370532452735	0.0407726998328122
PRKCI	0.0214603489181971	1.08990910065765	1.02045144958798	1.1640944291627	0.0103906944475943
AC025048.4	0.00486990038644008	1.43072486759632	1.0516763229483	1.94639130128932	0.0225599840807492
RPL7P6	0.0246360493293281	1.52286120246371	1.12331657716913	2.06451706411527	0.00674998653001063
SVOPL	0.00560353233031474	1.21201353471542e-05	6.93116839798836e-10	0.211937832697832	0.023133080280965
TUBBP1	6.70662615432915e-05	1.85991809119007	1.36469030742853	2.53485738640176	8.55482064284867e-05
AL365436.1	0.0111366784524239	4.85030698166204	1.77382333055749	13.2625822488003	0.00209306930876794
DLK2	0.00369740282149722	1.5197793015199	1.32300648488559	1.74581844587712	3.28857260957991e-09
CTDSP1	0.018748505358082	0.978748003989159	0.964210764804391	0.993504418618579	0.00490047430369528
HNRNPH1	0.029647541865824	1.01823574532439	1.00223721766537	1.03448965452656	0.0253168194827555
AL604028.2	0.0152472421271237	3.3523000127063	1.2844394962062	8.74927578012331	0.0134589116305772
ERCC2	0.000617927698045806	1.13410138916052	1.074287413738	1.19724567601561	5.31296179890638e-06
BNIP3	5.63586645543346e-05	1.01530789179774	1.00207438722108	1.0287161594914	0.0232356089638495
MAS1L	0.000379486197121026	0.130890665753635	0.0204962396635478	0.835878515408829	0.0315971796078382
GMFB	0.026436021304786	1.06069970332354	1.00619864113606	1.1181528324868	0.0285553507890987
ZNF724	0.00360691595387697	2.19113266042776	1.10242411724369	4.35500481211986	0.0252083262127453
LINC02723	0.00818643779305139	1.5859014497041	1.25319421987602	2.00693824491339	0.000123701902012488
BDKRB1	0.00697095351222277	0.894754514857433	0.809034273303226	0.989557140254429	0.0304436523106198
FARP1	0.0141253975727981	1.25141555824327	1.10640109932588	1.41543686134034	0.000358309033835059
DCAF13	0.000784250539326847	1.18747507313919	1.12230689634669	1.25642732296936	2.42076183096565e-09
CDC25A	0.0134005803420228	1.19073775715188	1.08320633066695	1.30894398063025	0.000300276191343736
RNA5SP202	0.0423508393192629	4.59927126417414	1.5834571983093	13.3589314469908	0.00503504152983686
ZNF496	0.0491608299079105	1.07943738068035	1.01402894324741	1.14906489264356	0.016539549649417
MIR7155	0.00383793295509438	2.18322082548688	1.27846298536333	3.72826841872547	0.00424054912177041
ZFP69B	0.000366516049751908	1.25559559628219	1.01748316018621	1.54943134500106	0.0338786261877262
TRAPPC12	0.016709674489396	0.872218727271653	0.768129519927035	0.990413059864759	0.0349847212332924
TPI1P1	0.0480846681152478	1.23207159875577	1.05324380749915	1.4412621404962	0.00909946552182526
SEH1L	0.00794029712670952	1.1631230304715	1.01682061865523	1.33047575864699	0.0275828082039106
HNRNPR	0.000826614968919781	1.06496133175674	1.03497727023246	1.09581405385101	1.56470815543739e-05
HLA-E	0.0187763808135495	0.99831911751007	0.997062996542377	0.99957682096542	0.00882195097329795
AL109936.9	0.000764480920683486	1.63959742812354	1.19933145546705	2.24148188063861	0.00193985824716451
P3H4	0.00123736575971611	1.01382421837104	1.00286592853005	1.02490224915927	0.0132830870858015
EXOSC10	0.00357998590309649	1.0918715304587	1.03764435320146	1.14893261390377	0.000720216179341775
ZNHIT6	0.000196375666806747	1.20172296213916	1.09219250116731	1.32223767897056	0.000164208656283744
SIPA1	0.0391666063353386	0.963666876145352	0.939995787210412	0.987934053338334	0.00353830548560638
AL590652.1	0.00608006926488347	1.92336310610996	1.02731940861537	3.60094981845123	0.0409337284729397
DMRT1	0.0074654898099874	1.11262059794379	1.03854478650263	1.19197998108255	0.00239849565747735
TRADD	0.0251371028161202	0.92692363543399	0.884568717390061	0.971306591602307	0.00147292787193888
AP000692.1	0.044706794774992	2.32525776763158	1.07530202513545	5.02819074041076	0.0319952442211493
NSMCE2	0.0275178407433646	1.09034340747944	1.02562994527074	1.15914005018648	0.00559489329369556
AP2A1	0.0406184055281538	1.0355507258291	1.00361915600173	1.06849824393281	0.0288132944579493
MLF1	0.00172879086761568	1.08015388101051	1.01772276442143	1.14641476780305	0.0111392627662987
MSC-AS1	0.0278631592689031	1.2110943645662	1.02549272576897	1.43028762957258	0.0240357782424451
AC093577.1	0.000654833099625884	0.082342933390674	0.00699102622507603	0.969866005517271	0.0472246358271595
DGLUCY	0.000200347654251032	0.915368702994175	0.862650546349742	0.97130856285522	0.00347954692005639
LRRC47	0.0347727193960388	1.05102649228857	1.01007444428627	1.09363888349137	0.0141156969385355
ANKRD28	0.000926292861059053	1.14669926863374	1.06893833338069	1.23011699704557	0.000133082212276213
LIPG	0.00529380197869023	1.14670249054654	1.01506047733636	1.29541700340473	0.027790959525157
CHCHD3P3	0.0380745797698484	2.48315309090536	1.37704552269776	4.47773815116366	0.00249837637854415
AL355297.3	0.0166334034425576	2.52953024619181	1.33529892612759	4.79182836232418	0.00441278153161712
PIN4P1	0.0190623410058164	2.89361951945564	1.30573142097334	6.41252388422508	0.00887019023197805
LINC02261	0.0151930167520306	1.83627013017147	1.18448255590566	2.84671815059511	0.00659101653490929
RNU6-1068P	0.0177991566727204	11.0871795214695	2.29088553029963	53.6585299070859	0.00278701780337279
SOX11	0.0238097983659831	1.07188223923106	1.03799198548621	1.10687900373413	2.28850018281645e-05
PC	0.00447278771304438	1.0797006404535	1.00561198659699	1.159247789936	0.0344930408287172
RNU6-850P	0.0284428310462622	1.15066821756136	1.01081852824232	1.30986651897662	0.0337774950416462
TUBB	0.000376563392972096	1.00264383105334	1.00135600407304	1.00393331428609	5.66339388114136e-05
AL445248.1	0.0299748428933215	14.3104485556368	2.48801118845327	82.3102961971965	0.00287219645928821
DANCR	0.000684708009911272	1.19394751318889	1.08750240598431	1.31081150386943	0.000198763168996384
LINC01184	0.0121336116276266	0.568139046786316	0.364520926620828	0.885496422593646	0.012523460749485
DHX37	0.0190479275202902	1.11800309562821	1.0381361333598	1.20401446560674	0.0031809725278172
HPGD	0.000719426919613686	0.901775983798459	0.821158665007014	0.990307914425687	0.0304800343112526
AC117395.1	0.0457343370226697	4.22946592662683	1.55653946962319	11.4924050264063	0.00469104721553431
ZNF146	0.000257361657362898	1.03232971481937	1.01614920574604	1.048767871955	7.89697729473305e-05
F8A1	0.002323689980404	0.922673575926682	0.859875639300803	0.990057734866842	0.0252341331056963
YBX1P10	0.000897989784869435	1.06664261029731	1.00951051782007	1.12700802816662	0.0216206072336482
CIR1	0.00386009222125516	0.937010928306135	0.890997205751143	0.985400935152146	0.0113282637870819
AL359732.1	0.00239371427656243	0.394462908380988	0.166588516158754	0.934043892558022	0.0344209329662514
CMSS1	0.0216803601725271	1.13320033180282	1.02959826128582	1.24722723443056	0.0105808944571732
BTF3L4	0.000685088499162601	1.02785381860275	1.00859704295784	1.04747825684475	0.00441211344693651
CCNY	0.00372506562820374	1.02738176784816	1.00165870735451	1.05376540847385	0.0367914353317121
OXTR	0.00838306352279816	1.03611482631376	1.00385028160784	1.06941637909165	0.0279454280244483
NSMAF	0.0488261736947326	1.04699041502788	1.00765510615705	1.08786123591519	0.0187594199755637
KIAA0319L	0.00738459303594374	1.10664589827806	1.00947221314537	1.21317370426649	0.0306941743628645
TNIK	0.0376329684251143	1.14036023785547	1.00545451128825	1.29336678833497	0.0408899695820959
SOX6	0.00303780504430951	1.58294303105702	1.10140545214387	2.27501020146092	0.0130682328255951
JRKL	0.0105240887272871	1.12747593820445	1.02292441698187	1.24271350857053	0.0156724857937911
RPL21P134	0.0100621576631015	1.59998222692803	1.1604404905557	2.20600982757824	0.00413127132437706
TRDC	0.0138818527989542	0.887081101712212	0.794375517876632	0.990605656023202	0.0333733257023774
CRYL1	0.0191773663411393	0.919073320394553	0.865038304197226	0.976483658772733	0.00633861238179572
AL136084.2	0.000129265067308593	0.713560427471722	0.537456200233083	0.947367401162757	0.0196026174045756
PDE8A	0.00875444412090609	1.08310254647489	1.00057365606792	1.17243854969209	0.0483651286307069
AC139493.2	0.0156480603400661	1.89084319915021	1.17936259601221	3.03154264503704	0.00817047572916249
MYC	0.0147535930086095	1.02112253972673	1.00967602527565	1.03269882124149	0.000278866608858927
PRIM2	0.00463501545274569	1.1691235461517	1.05059449392691	1.3010251567732	0.00417136699510286
ARHGAP30	0.00392479227366715	0.95666152242374	0.920426923035203	0.994322575298143	0.0245141643340357
AMMECR1	0.00251370972514497	1.13801988249107	1.04954572777532	1.23395219347912	0.00174182155089442
MACO1	0.0135242178696178	1.08625108372694	1.02882385236057	1.14688380735988	0.00283256795350326
RPL7P32	0.0368210785815084	2.29477691809088	1.29720678057683	4.05949242838604	0.00431652301890201
HPS1	0.0261958670117712	0.956878459409765	0.918089439756316	0.997306304193448	0.0368232606044004
AC036214.1	1.95099173305735e-06	3.50888682327435	1.08770047013282	11.3195563269775	0.0356724630749606
PTK2B	0.00374302858929609	0.896403592176179	0.829968687986992	0.968156283118662	0.0053747201228882
TIMM9P2	0.00893316772343544	9.1277464940287	2.06495392795747	40.3475132937539	0.00354310310304773
CRYZL2P	0.0146976342068379	0.791647561502453	0.6315464657376	0.992335315978429	0.0426923244763408
TNFRSF14-AS1	0.0143813572136315	0.124957717719893	0.0266362389915382	0.586210058511823	0.00835989055306257
WRNIP1	0.00960625963968964	1.05763027607408	1.02741073859017	1.08873866979769	0.00015169726839455
DPEP2	0.0181298969351579	0.625668492108841	0.442091687912256	0.885474829591111	0.00813595627481014
CHEK1	0.00229923068616311	1.09054646641245	1.0240034654234	1.16141364317838	0.00696770783041053
HDC	6.13061126236714e-05	0.790430619439204	0.630325205828579	0.991203522197329	0.0417029468329123
ZFP82	0.0422723551493616	1.43522877321204	1.09135985265319	1.88744493985919	0.00972227555638886
AL513533.1	0.0101552657403821	5.08351689917703	2.27093012810141	11.3795416884198	7.65687204337184e-05
DOCK7	1.50557706224408e-06	1.45217470289468	1.25695112332602	1.67771946624871	4.09316652905686e-07
CACNA2D1-AS1	0.00824481531170085	1.67294380769595	1.10797353595313	2.5259998482731	0.0143783177840709
AL663070.1	0.00085667959246849	1.82594834214789	1.09763670540483	3.03751444514874	0.0204098189670818
UBE2L6	0.0164214662911759	0.990668066587059	0.982516564866135	0.998887197682064	0.0261426219284232
HLA-DMA	0.0258361825771285	0.992358741581936	0.985478152671005	0.999287370628139	0.030712288750897
STXBP2	0.0207529418882958	0.858186725818912	0.769744731794983	0.956790512426582	0.00585226618726572
OSBPL9	0.00929062773431577	1.05944090810776	1.01600291775045	1.10473603782296	0.00686696406118606
AC019254.1	0.0495293697167853	1.24475684895727	1.06083782053431	1.46056219248068	0.00727556264738986
CAD	0.0153315325517349	1.0675149572119	1.0316035393919	1.1046764966926	0.000182485673983956
HMGCS1	0.000494566444644295	1.03909271981877	1.00264253222977	1.07686802192522	0.0353074971115092
KLF2	0.000778734439761064	0.983531624141124	0.96850772500211	0.998788580321927	0.0344894716499354
MIR6728	0.000675773390784173	3.30959580945502	1.45782278907164	7.51355000352103	0.00422219934372637
ZFHX4-AS1	0.00386463362492584	1.08656902598545	1.00701981659977	1.17240219980717	0.0323309360625931
TRAJ14	0.0398561987093689	0.0788832328548609	0.00627817240813139	0.991142648069818	0.0492000650399392
MMS22L	0.00133896024280644	1.5929596410689	1.14363979074916	2.21881088660976	0.00589083470072517
G3BP1	0.0149954994057012	1.06855890726921	1.00992405954268	1.13059801627206	0.0212834189253469
AL357518.1	0.0267608038188002	3.13909944137626	1.04359764992209	9.44228391428863	0.0417591115872596
NRN1	0.00322715133071794	1.008894893253	1.00336499500594	1.01445526871901	0.00158902455481834
CHM	0.00969850094413993	1.13401036598299	1.05461650826646	1.21938116848818	0.000684011137923758
TPSAB1	5.0586684271936e-05	0.983246111079192	0.967761781491695	0.998978192197446	0.0369609442424727
YWHAZP4	0.000684219890408788	1.29558599810673	1.00798313021753	1.66524917746189	0.0431711005738176
SLC26A6	0.00573878226827818	1.14539933447269	1.03036779710984	1.27327313517604	0.0119382780053643
PFN2	0.0228187181545454	1.01114611008302	1.00466928704473	1.01766468739529	0.000722751394676667
NCF1B	0.0119649050840135	0.775926307752247	0.618857757683276	0.972859477945111	0.0279207135670304
IPO5	0.026619187817989	1.015333952564	1.00069323921623	1.03018886790587	0.0400262301439314
CIP2A	0.000750939846522192	1.09012340533509	1.0101214029964	1.17646159692708	0.0264920431932964
AL132780.2	0.00401928383832884	1.58670161239777	1.05124394184618	2.39489799329001	0.0279573922763789
SIGLEC6	6.6746140701901e-05	0.404880919586167	0.173778579373406	0.94331855880062	0.036155086042066
AC005865.1	2.19449218974432e-06	3.2377844300845	1.19900814323938	8.74326673660019	0.020446478326337
EEF1B2P2	0.0426599524692619	5.43473644468547	1.70562607491179	17.3170196314687	0.00419674923126742
C1QTNF2	0.0166094104485176	0.971731448385005	0.947713272035346	0.996358324446048	0.0247249483768923
POLR3A	0.00341541501383646	1.23806242795024	1.10340463184256	1.38915365339951	0.000278112056104875
MIR6797	0.0187611532277695	1.84926370865066	1.41215720834435	2.42166824198122	7.88449507375016e-06
HNRNPA1P8	0.0392136755940798	4.99159145384418	2.02844284871372	12.2833065067078	0.00046634626405673
ZNF326	0.0108351006718471	1.24880612914873	1.04433119863564	1.49331624894178	0.0148745566084621
SP110	0.00543466929161485	0.866560233859239	0.765314445748639	0.98120013685566	0.0238612954791883
DOK2	0.0182702566290197	0.976365490300434	0.957348494298158	0.995760244390914	0.0171567372576866
CLTB	0.0094464284890925	0.989894866686245	0.980867082362508	0.999005741666465	0.0297976551477201
UTP18	0.0262931167911655	1.05064057255984	1.02307508439429	1.07894877858588	0.000270850378190464
SESN2	0.0299995272358846	1.02233917340472	1.00101190163678	1.04412083789299	0.0399764798093667
RASGRP2	0.000504878921150698	0.87159311538488	0.792829778065889	0.958181162972397	0.00445572158908316
ZNF688	0.00102083213802495	0.908839250884994	0.831718339393536	0.993111182989524	0.034621835787394
DENND1C	0.013818991247514	0.862077040800568	0.750364953408507	0.990420489256073	0.0360909785494967
AC026356.2	0.00323550213287371	1.90081905337285	1.09279209553205	3.30631333117954	0.0229567526070606
FUBP1	4.69347719393998e-05	1.08184206689534	1.0380739822646	1.12745553563644	0.00018894023570113
SASH3	0.00782307366519119	0.95822364978954	0.920889595650004	0.99707127472527	0.0353247584383429
LINC01560	0.0110950800061905	1.13703952368746	1.03704590148471	1.24667469065396	0.00624779721906533
BMP5	0.00820062517114473	1.01412827277819	1.00558678682464	1.02274231038343	0.00115017196995753
NUP153	0.0157104319607887	1.0450073234853	1.00483330054745	1.08678753534835	0.0277339930257761
RPS4XP3	0.0105810680387673	3.66128176202739	1.36402553185484	9.82751702801774	0.00998937401652499
ALDH3B1	0.00912418490112821	0.940698378237623	0.887113157500562	0.99752036291755	0.0410592373292182
AL137077.2	0.000966160084661438	1.56211581030861	1.29919569943101	1.87824344391291	2.09958503005515e-06
ARPC1B	0.0264274897354259	0.244677499612603	0.0657796302729212	0.910115769399823	0.03568596644006
RBM12	0.00557476103337695	1.08731557259164	1.02910406211794	1.14881983068568	0.00286494569793334
FBXW5	0.0134457992857658	0.984577156202774	0.973012792021689	0.996278964125616	0.00992625584799412
MIR6074	0.00282216159330317	5.49194584434329	1.87811518046502	16.0594352630341	0.00186321809700819
AC068790.2	0.0121924323967209	3.18941553867567	1.36095673010094	7.47442681560589	0.00760277576102
ICAM2	0.00299236370360256	0.902650243852102	0.817865009091236	0.996224870448478	0.0418389107712831
AC021321.1	0.00172835152942452	1.24064471338649	1.03755748501403	1.48348339931549	0.0180688644217009
YBX1P1	0.000311703023904819	1.34943129028273	1.12795532113622	1.61439444725506	0.00105168217408478
TNFSF15	0.0057402219878363	0.52220207189698	0.294838043342803	0.924897617694611	0.0259036504642488
ALDH1A1	5.73121990576908e-06	0.977323231718964	0.964848996048772	0.989958742942317	0.000465674613253246
AC084064.1	0.0327010674973442	0.751307956973865	0.572686081291029	0.985642334697135	0.0389824566208024
NUDT18	0.00821718165056162	0.918663380675124	0.859512984616345	0.981884418383921	0.0124774118771258
LAPTM4B	0.000171937099433528	1.01424243701909	1.00879305627217	1.01972125467612	2.67557703542518e-07
MIR4505	0.019658390191581	2.80354069599758	1.09946565967551	7.14878210605896	0.0308880812351767
LIG1	0.00687027235124138	1.06532287784659	1.01770899690903	1.11516439130467	0.00667938199018234
MRPL3	0.0127190016482525	1.04563018108661	1.02117429943162	1.07067175134329	0.000219691276139577
RNA5SP92	0.00755822922515692	0.183279717558243	0.0364969549709578	0.920390616010549	0.0393300888802739
RAD18	0.0110184309149065	1.24796647847097	1.10270458508662	1.41236406599769	0.000450819431272598
NASP	0.00909444237204704	1.01857643751993	1.0026126879581	1.03479436429609	0.0223886894886191
UBE2Q2P2	0.0228556436427683	1.97325021005619	1.18066325685402	3.29790595996183	0.00949421589205854
EIF3H	0.0196938981180335	1.00978846531582	1.00098475970485	1.01866959991033	0.0292373382540095
NCOA6	0.0317568456234517	1.13257413883423	1.04604085022512	1.22626585728467	0.00214091542655464
EIF4G3	0.000962020068828173	1.06612252255722	1.02711181377307	1.10661489612161	0.000761395594484644
MIR138-1	5.58337678632226e-05	2.33424881591533	1.60487517577069	3.3951036297795	9.2191781998746e-06
SENP3	0.00616769286496843	1.07128429085885	1.00855088136875	1.13791981450002	0.0253179821040388
AL513218.1	0.0101817783828022	4.9600954380954	1.79632836020435	13.6960186678876	0.00199968494741408
CDKAL1	0.00726549577837166	1.07575204287015	1.00381595628224	1.1528432582655	0.038656886716959
SYNPO	0.0284141389338667	0.982365576486621	0.966420088128867	0.998574158091392	0.0331011998235449
LPP-AS2	0.0495171391171789	0.678937588316124	0.476772218438708	0.966826989915675	0.0317920754278364
PHF6	0.0147211478454953	1.09508891652962	1.00613741099301	1.19190452715841	0.0355951857914891
PIGBOS1	0.0232646066675867	0.913635560193572	0.847918230223527	0.984446267454555	0.017713374759517
FAM240B	0.00541765712563669	1.5326666983176	1.04019543061364	2.25829410416272	0.0308315598129217
SMIM13	0.0179304350804015	1.12508399307927	1.06046729715057	1.1936379319611	9.4069032465725e-05
TTC16	0.000257168127458574	0.0189333186500101	0.000808579216725838	0.443333872164522	0.0136805163772024
TMC8	0.0329299683314362	0.912262306745547	0.841005034762039	0.989557115486452	0.0269011217688289
TEX26	0.0203017807289704	0.00222206319820542	1.24672736328735e-05	0.396042069999941	0.0208761859240655
PTPN6	0.0433817208025546	0.958805223085124	0.927084140217068	0.991611673564027	0.0142578447299975
BRWD3	0.0378925317222638	1.24312100409403	1.08035023162325	1.43041560559285	0.00237114716440949
LMNB2	0.00455933174084866	1.01311360443115	1.00636598333773	1.01990646790276	0.000132825577780023
SLC51A	0.00132494746945278	0.191221262420879	0.0706920585150305	0.517251470249094	0.00112046950494978
LCP1	0.0481499994577161	0.987746671780507	0.977448517700816	0.998153324646097	0.0211315110935449
HMGN1P38	0.00217597379948364	2.92308699735708	1.71445660793203	4.9837584425215	8.13717776218526e-05
VASP	0.00331828281804181	0.988933887244145	0.97947785254936	0.998481211999155	0.0232059949454751
MCM4	0.000901623670752305	1.02846861978233	1.01327479155141	1.04389027605973	0.000218519389770601
TRAV10	0.00113387578264912	0.207023225347988	0.0451915274768718	0.948377234104734	0.042537561937891
SUPT3H	0.00157191143375013	1.14239601078459	1.0153918871215	1.28528567345189	0.0268294923183155
NMI	0.0263478169546468	0.913286479444132	0.858531891959034	0.971533150192232	0.00403392053645635
MRTO4	0.00530578619126876	1.02486520506179	1.01023589323668	1.03970636519472	0.000813177706780912
AL133390.1	0.0403520858153492	8.10175199535425	2.12904604715925	30.8299510392492	0.00215330738083101
AC012073.1	0.0127980477689982	1.31668219263433	1.03599016565104	1.67342514811508	0.0245121801898529
PVR	0.0459178614674538	1.04432525361633	1.00189712802991	1.08855011640302	0.0404103861987101
TSPAN15	0.0041862063808934	0.979747531852079	0.963590348301008	0.996175634036534	0.0158829946540049
CCDC138	0.0202328163765216	2.15271755286191	1.55107513967857	2.98772944253371	4.54772327837603e-06
IFIT2	0.00395330139857175	0.965052423016373	0.932685383306474	0.998542698147705	0.0409781779401693
RPL15P2	0.0432844146335029	4.7832489515631	2.6054990602231	8.78122386682821	4.42857548628069e-07
NCAPH	0.0306536395046395	1.0899005095236	1.02218874113997	1.16209763701276	0.00852385956359058
RIOK1	0.00138564143428221	1.12821848416813	1.06614823461607	1.19390241121303	2.93459846645999e-05
C19orf48	0.00623561762060809	1.02401722292521	1.01118422752227	1.03701308258821	0.000225573383124425
SEC61A1	0.0220426933492516	1.00509375020147	1.0006559374422	1.00955124423315	0.0244237897467137
HDGFL3	0.0351268541230614	1.10834270605881	1.02034598314935	1.20392844619447	0.0148023638715644
ARHGEF35	0.00924756998364129	0.456955835768896	0.25032708168083	0.834143211518295	0.0107545761010387
KIF15	0.0059321330128782	1.08216486826244	1.01370774247691	1.15524500112827	0.0178701156626008
CERNA1	0.00191525694282801	0.194584407345463	0.0403812774602564	0.937639766826351	0.0413285179585276
ANKRD35	0.00581503630732805	0.900415754203017	0.829926405673102	0.97689207726731	0.0116668350850622
ARV1	0.0172563459343184	0.923295558462157	0.860814777028837	0.990311401505354	0.0255958051483529
SMARCA1	0.0405819829061527	1.01069344564488	1.00108327138768	1.02039587541358	0.0291041731164245
SLC25A53	0.0132114938450363	1.45924705690245	1.21492708275473	1.75269940336687	5.29125405469101e-05
TRDV3	0.00191461162407747	0.112321026073289	0.0167940468911004	0.751219344566797	0.0241334987664095
LY75	0.0100300207316727	0.610239055333553	0.389426814586582	0.956255940027449	0.0311508083382924
TRIM71	0.0159773678228671	1.88156956053828	1.32826234519345	2.66536503421588	0.000374153363647618
AC026462.1	0.00701387098096162	4.45082349383252	1.03020682150897	19.2289833067068	0.0455193188853688
ELP5	0.00576190962246215	1.03334492431505	1.00068929346979	1.06706621083671	0.0452825039057447
IMPDH2	0.0192619078822233	1.00626919461123	1.00050140961462	1.0120702302794	0.0330988151504818
C1orf174	0.0272588712835361	1.08037584759817	1.01384538150007	1.15127216967392	0.017126201360872
APOL2	0.0322562103714553	0.968567838631196	0.949259872159293	0.988268529561611	0.00187965095752199
TACR1	0.00673524292765182	0.523877304015528	0.289805780070033	0.947004678775751	0.0323366462735737
AC004908.2	0.0218336650752732	1.13510214675505	1.05051766289675	1.22649711573155	0.00133988246601024
PXMP2	0.0379624104179184	1.34016780059959	1.1504615692687	1.56115578454796	0.000170035810138153
OSBPL5	0.00266169482869927	0.916901237440963	0.857588707473448	0.980315939207722	0.0110026649878717
PRELID3B	0.0293595730337864	1.03787085586067	1.01452681476066	1.06175203826336	0.00136225787791761
RMND5B	0.00640034900771436	0.856240742612191	0.781340852355435	0.938320589661891	0.000890342136113549
YBX1P2	0.00620581427938482	2.03749160313763	1.32258752502146	3.13882594105749	0.00124627879415129
AC055874.1	0.0195250696211672	0.432498799178203	0.217189482973951	0.861253541052086	0.0170802091487744
UBE4B	0.0175744438520965	1.08566608997619	1.02583891319042	1.14898240237199	0.00448223516090997
ZBTB46	0.0486642104348816	1.08858421850355	1.01925577892824	1.16262828749527	0.0114703806633709
BTN3A3	0.00564263150079769	0.94615085023726	0.89885877143339	0.99593112939993	0.0343610799853421
RNF138	0.0202397853705625	1.0688423451373	1.01135963145156	1.12959220758982	0.0182528908223197
PAICS	0.0191584307301357	1.03706266708727	1.0241140114938	1.05017504242268	1.37137894044532e-08
NELFE	0.0119724713038976	1.01185965432153	1.00105452902296	1.02278140736548	0.0313675139932659
RPL7P47	0.0181538922416625	2.05965070458306	1.38458400614081	3.0638523961529	0.000362624650664307
CMA1	0.00179708776915422	0.944207993616435	0.893014208135394	0.998336562943022	0.0435392874636924
AC009779.2	0.0158604328515716	0.916818729815019	0.858057748483112	0.979603744416473	0.010178078833827
PRPF4B	0.00991863269216786	1.08646011128668	1.0240312519431	1.15269487252196	0.00602413606569756
AL354920.1	0.0119452431113151	0.833571428460622	0.705429119204722	0.984990989781118	0.0325539247900408
PPIL1	0.0217869442534991	1.03637946799542	1.01060837751282	1.06280773599548	0.00541378142230455
S1PR4	0.00618125307505757	0.850515845781848	0.743002190877185	0.973586905675199	0.0188655527183874
FBXW8	0.0026664609349728	1.16790420619699	1.06458136235781	1.28125503891187	0.00102292743252028
BCL10	0.00810655300282515	1.08474380654595	1.01585902040422	1.15829962839882	0.0150985072666049
H3C11	0.000475503719581716	8.64959456566674	2.68452030425452	27.8692197007567	0.000301281277851752
DLX2	0.000538643393290128	1.07231722496873	1.00808357515281	1.140643751477	0.0267311550313589
PRXL2C	0.0353216338359811	0.928404528959633	0.874116779061431	0.986063864736982	0.0156715886818971
TATDN3	0.00753537257957715	0.77338055685425	0.630033708030955	0.949342040110024	0.0140103480613208
SPNS2	0.0037512091599764	0.867173703720459	0.77693307384974	0.967895765716487	0.0110225160495608
AC023157.1	0.00312440152969062	3.46013501434113	2.03236161142473	5.89094689161959	4.82591791190574e-06
BAG6	0.0075311672917292	1.01685218462562	1.00623182846918	1.0275846342	0.0018104259189236
NCF1	0.0140251609541531	0.813542691293174	0.680912719134185	0.972006678621187	0.0230467576374081
RARS2	0.00442699934609869	1.04493170901116	1.00920309615984	1.08192521470827	0.0132841372214828
AL161804.1	0.00785621015718119	3.86392299174995	1.38797779841294	10.7565847978586	0.00966542034660697
CLU	0.0134475428276123	0.998697841129598	0.997763480514014	0.999633076731867	0.0063638398770709
MAP4K1	0.00197016916370951	0.856305298391474	0.739832017193535	0.99111520860484	0.0375619543775271
BX546450.1	0.00847315092056133	0.0376424177031355	0.00211625163403298	0.669557243453616	0.0255423670203724
HDHD5	0.00746772841627041	1.05891531395811	1.00801519560845	1.11238565352993	0.0227509849506006
HNRNPA1P10	0.0312628960466574	1.52823477729337	1.20191686808309	1.94314731455077	0.000538758349260347
IGHVII-40-1	0.0342888025435817	3.19964506091714	1.12993226177908	9.06047987313163	0.0285253327998129
AC093627.3	0.0453951687009312	6.37343044692305	1.2959388143912	31.3445474513765	0.0226708436022806
GCN1	0.00059725994935278	1.03405106513216	1.00145886615053	1.06770396812307	0.0404445859310314
SRSF9P1	0.00958625088068443	3.16388049669574	1.44947509934812	6.90604467912117	0.00382803723283704
PRPS1	0.000272056573686008	1.03467976879189	1.01319614778542	1.0566189244671	0.00144970337641173
TMEM132D-AS1	0.00768183141428957	1.04568845001916	1.00143117419736	1.09190163306018	0.0428898286839542
GRAP2	0.00731998248667975	0.597511449036857	0.371091030602348	0.962081813593329	0.0340885236916935
FAM72B	0.00991302639402636	1.58035668818414	1.12972204297398	2.2107449150179	0.0075370876035678
JARID2	0.0099640946077505	1.05135453636466	1.00630283778851	1.09842317802033	0.0250168666034867
ENTPD6	0.0223652635589874	1.07348209073695	1.02444838752775	1.12486271945227	0.00295341384576463
CPA3	0.00512045574877695	0.979115764920375	0.961408840222633	0.997148810170722	0.0234144609932943
KDM1B	0.0316903196700472	1.12526679851253	1.02174737886326	1.2392743979861	0.0165342886908994
GINS1	0.00496272183837498	1.05331403873766	1.00112533060982	1.10822334654744	0.0451405104690461
HCG18	0.0298762357592509	1.35290902871879	1.01300811270379	1.80685901429106	0.0406076657194276
C18orf54	0.0012428730801014	1.18664714855129	1.05403268962554	1.33594666372744	0.00465068104474149
PIK3C2B	0.00268339036029075	0.843222217612892	0.759329109751682	0.936384104263465	0.00142622801946619
AC106820.1	0.00818762062268219	4.27082296314519	1.36017035391265	13.4100325963284	0.0128866035467117
FGD1	0.0119871598722423	1.05553097877557	1.01245759221109	1.10043685357897	0.0110098709203848
GLMN	0.00257251525407276	1.18745639673026	1.05440738424531	1.33729402430622	0.00460045109189337
RGS13	0.00197773966524883	0.110568526950218	0.0148869110803205	0.821217987128452	0.0313586454307351
ASXL1	0.0370255929224328	1.08613468759695	1.00738320456296	1.17104251317463	0.0314358106602249
SCAP	0.0353417901289904	1.05251644600019	1.01743297044323	1.08880968209461	0.00308488064108702
RPS4XP14	0.0133222765053767	7.83596025299027	2.726982468398	22.5165631968712	0.000131969000818511
CDK5R1	0.0174827923755666	1.14753689162654	1.0756824175905	1.22419117028389	3.02885681988953e-05
MTOR	0.00218887466999773	1.09610416137386	1.00887188474451	1.19087899142451	0.0301040678207518
GPR132	0.0127653078211749	0.787718830682287	0.63911494684335	0.970875363306998	0.0252817393864578
MYH11	0.00600100991293873	0.999177339288981	0.998436807086698	0.999918420737786	0.0295828822814439
AL121820.1	0.0138754798129079	2.08269393958191	1.22302672657698	3.54662245044421	0.00690849976147717
HLTF	0.00771786731479596	1.11266705596901	1.03303159636229	1.19844154021843	0.00483746887920919
ITPRIPL1	0.00117074708098974	1.24773518953349	1.10444772043593	1.40961231065395	0.000376291330129462
CD59	0.00479393808232997	0.979635251688518	0.96269516066518	0.996873429474525	0.0207877157572515
ARHGEF35-AS1	0.0490644680855785	0.046200381067059	0.00650404522323098	0.328176563581939	0.00211332182982813
APPL1	0.00491889078171615	1.06966499745598	1.00177988610534	1.14215030931674	0.044101813878451
BCAR3-AS1	0.00750626807297983	3.93915435520038	1.78815148398906	8.67764122504797	0.000668326604433094
GABRA3	0.016740653102024	1.14529269201689	1.06166959691512	1.23550241449758	0.000453249843104443
HNRNPKP4	0.00266778372469245	2.55159199269644	1.15442006028637	5.63973368201655	0.0206225132324189
SH2D2A	0.0319878971985081	0.893036590033492	0.810984529853397	0.983390338263069	0.0214155926806141
PTK2	0.0276800455692874	1.06323251497519	1.02013164582322	1.10815440882456	0.00368451937171635
YWHAQ	0.0115489261737308	1.00504480827442	1.00056959283502	1.009540039866	0.0271015996454187
PTPN20	0.045641037460185	0.650360365455345	0.430446259357255	0.982628134779913	0.0410337003178199
LINC01537	0.0216152930365821	0.358230528272709	0.143158114283363	0.896415212151601	0.0282619920636027
KCNJ5	0.0140620538820541	0.868676716538824	0.763076424812986	0.988890775968617	0.0332630146353244
PREP	0.000924321545450968	1.14927676585958	1.03896711486197	1.27129825925255	0.00688253475895257
SET	0.0123501647245282	1.00841000863144	1.00013157614267	1.01675696454864	0.0464538314717472
SMARCC1	0.00106731284376205	1.04160973070766	1.01886599288767	1.0648611678852	0.00029545950538473
AL442644.2	0.00778915596397378	1.39151449361369	1.07493424911969	1.80133118609132	0.012120423761874
PAFAH1B1	0.00627264923921933	1.0512341886431	1.00407558815914	1.10060769567975	0.0328714358898772
PMPCA	0.0278365713653943	1.04770623533807	1.00126426323234	1.09630234082523	0.0439485182973131
ZSCAN9	0.00698148348446326	1.30658253612152	1.09052613804585	1.56544429715078	0.00373590411224637
RAD54L	0.0088709155251856	1.12776870809334	1.02526027343568	1.24052622725006	0.0133965650059689
RAP1BP1	0.000145525404428803	4.09107262408004	1.36713986991897	12.2422552247628	0.0117636852105592
OTOS	0.00205042091708607	1.30026813930051	1.11993318112211	1.50964116661499	0.0005670379251928
MAP4K5	0.0332280810322166	1.05154657979305	1.00558876422336	1.09960477763339	0.0274966552053697
JRK	0.0436756858578456	1.21381594876014	1.07298767230505	1.37312775858771	0.0020729192517376
CR589904.1	0.0174938054888796	2.5227541930072	1.15777427173054	5.49700306331961	0.019878851309079
AL445187.1	0.0159978523442644	3.08723094491878	1.25883031235045	7.57131029794483	0.0137830922249716
NAA25	0.0169581142494284	1.15482640887397	1.0126460409819	1.31696958331029	0.0317587793718173
MYSM1	0.0214486158752668	1.04851168423825	1.00258817460106	1.09653871832429	0.038164706391691
ACER3	0.0128954779355075	0.884683842877754	0.787389029078727	0.994001024836094	0.0392852821259148
AL109917.1	0.000862071474432735	1.86343593562264	1.4055560598215	2.47047669276941	1.5174340594684e-05
SRSF10	0.00210051453999183	1.06983865469421	1.00647470043277	1.13719177102592	0.0302237493529397
SYNCRIP	0.00105159000723154	1.07089294032131	1.03148190582362	1.1118097982672	0.000343360373255149
RPL10P19	0.0189899981323635	0.0926173834849809	0.0123226243655866	0.69611630356596	0.0207803122088754
RNY3P9	0.0424150392324176	1.70732999906982	1.15022218480861	2.53427186870751	0.00794366388819375
PODXL2	0.0247213662222688	1.01016472091634	1.00297221429037	1.0174088063905	0.00553713012399763
C6orf163	0.031408557352393	5.22470368296745	1.60234959715351	17.0359381144454	0.00611046112448582
USP24	0.00514095103504719	1.21148951496813	1.10563538059196	1.32747818190468	3.91163297822521e-05
AC100847.1	0.00831579477217315	0.612010672376767	0.416679443586832	0.89890938674302	0.0123038219773705
ECI2	0.00116090748645103	1.10574476619253	1.03909388218468	1.17667085614202	0.0015299001854581
VSIR	0.00141996521107079	0.986374035128688	0.974685130270071	0.998203119100077	0.0240921831676802
ZNF254	0.00807312868544519	1.30990545927688	1.06588473422129	1.60979161925696	0.0102703884442535
EMP2	0.00656036635426549	0.964337728562897	0.933022348227519	0.996704158798003	0.031086562169674
AL391095.1	0.0063909920664228	4.48878895283271	1.58366073806845	12.7231961863552	0.00473033387475031
TPSB2	0.000369023457686302	0.984394731297505	0.969556933839596	0.999459601788176	0.0423849477350997
LINC01857	0.00721949008882949	0.627668869905412	0.432481589274778	0.910947934012583	0.0142558507428629
RN7SL130P	0.0379631937458772	1.79299642869863	1.12967453866938	2.84580742796303	0.0132388822622662
ISCU	0.0175298242606963	0.966382207807684	0.942366118666186	0.991010344142124	0.00773853969033266
PNPLA3	0.00401102018405775	1.17646779956425	1.00134557662692	1.38221660505444	0.0481189818650193
IQCB1	0.0370084177908059	1.04143790986659	1.00092797164328	1.08358738174402	0.0448791729635449
ASCC3	0.0169927787957467	1.10395864948408	1.03204515634751	1.18088311569997	0.00400524641898741
AC068722.2	0.0120409559167591	0.0714486771910142	0.0104369579657985	0.489118906972159	0.00717474010405178
UCP2	0.0208437250265622	0.986888282223299	0.976755069647833	0.997126620433932	0.0121964047111566
FBL	0.0179820538183226	1.00292221951043	1.00040782731799	1.00544293129367	0.0227069924867518
GNPNAT1	0.0131842731636089	1.11902910848457	1.0458505467981	1.19732800204532	0.00111741273117474
STMN1	0.00472840042911871	1.00604674594966	1.00140937640681	1.01070559042253	0.010544894286457
B3GALT4	1.87394650974504e-06	0.797765934812459	0.730944346042746	0.87069623042132	4.14355706028318e-07
SIKE1	0.022395748306995	1.08399493490667	1.02124594861775	1.15059944227316	0.00802588357575469
AC007823.1	0.00350695479227836	3.42335995254991	1.02260314141516	11.4603533766817	0.0459098919102664
ANKLE1	0.00643271776160204	2.35916980540133	1.65198767372448	3.36908214222282	2.34624300270918e-06
LRRC29	0.00454869658165091	0.620757023020677	0.433060999099462	0.889803705322796	0.00944514282603338
COL15A1	0.00080474532100927	0.993205600733815	0.986665125344416	0.999789432087888	0.0431313820208813
PLXNA3	0.00372573942968635	1.04665864042617	1.0048696490221	1.09018548887893	0.0282612280358566
PTPN23	0.00974644111570888	1.07757864595634	1.02275864105874	1.13533701071358	0.00503637376084141
NT5DC2	0.000287184812600039	1.01285988238025	1.00751803061244	1.01823005659932	2.17912814691301e-06
CEP128	0.015014088087563	1.64392428797149	1.20462624132373	2.24342370427934	0.00172710240655538
MIR223HG	0.0160477793387641	0.410020492849658	0.186391125694601	0.901957128753722	0.0266570491439493
SLC7A7	0.00860617815356857	0.934043677091719	0.888021862098012	0.982450576896638	0.00812670002410764
SEPTIN14P12	0.00236293101344942	3.62836686417662	1.13470032122059	11.6022229436697	0.0297776103808426
LINC02672	0.0176869391312776	12.9743807271949	3.86465257632729	43.5574872332198	3.35780985731566e-05
DUSP7	0.00741996658151634	1.03469192635824	1.00213604237967	1.06830543678354	0.0365480196366869
SNORD19	0.00636526026669637	1.22822465394072	1.02722966031938	1.46854774430753	0.0241574748293808
RLF	0.00306355625746224	1.08503920385614	1.00920810911751	1.16656818674817	0.0272493429149073
E2F3	0.00348407536023421	1.1261663689078	1.0540425759968	1.20322529596075	0.000433881423672307
OR4C45	0.0194346886846137	8.84416235567214	3.04657131145418	25.6745041481247	6.10512032167882e-05
RNU6-190P	0.00932753889974092	2.35551498294685	1.09716872886196	5.05706249998778	0.0279596008294185
CTSG	5.59587290348551e-05	0.974879615795736	0.951933390882967	0.998378956339064	0.0363079867701106
ZNF71	0.0458138526168175	1.35420040178839	1.08689882855553	1.68723958479283	0.00687729956150654
RNA5SP342	0.0441074191080494	4.87563900893798	1.37200169934871	17.3264040101133	0.0143318945449056
CYTH4	0.0216093566505717	0.962231588649817	0.930163995882387	0.99540471819404	0.0259939248767236
DPF3	6.79554179031649e-05	1.16505253726872	1.06681518984548	1.27233604050284	0.000676224976420039
SUCO	0.00740295798044743	1.00982154283467	1.00303832497595	1.01665063336183	0.004480773301664
MAN2B1	0.00833788033485905	0.968369990134837	0.945862356648933	0.991413212717372	0.00739102242076618
BDKRB2	0.0146311655423866	0.95337294730173	0.912165957318727	0.996441458217229	0.0341667222183476
AC135977.1	0.00383301805783853	3.71184285372144	1.60480362997725	8.58533537272608	0.00217268402821132
AZI2	0.0202996132947014	1.2755166960982	1.05239241614425	1.54594694627889	0.0131205478698374
LRFN5	0.0315911946143911	1.10178873979126	1.04621541874365	1.16031402843267	0.000241714424210147
GINS3	0.0472670030551123	1.21585395880357	1.03570137735686	1.42734274710631	0.0169087238658184
KLRD1	0.00965716677853001	0.199726970459896	0.0465087550527511	0.857706526090477	0.0302806398033168
ZFAND3	0.00550468582415742	1.01778553791006	1.00624643395359	1.02945696623123	0.00244275432842884
IGHV1-69-2	0.0295932252128668	0.623650630305839	0.410600120820444	0.947247915815773	0.0268222682824461
MTFMT	0.0180121182746008	0.851854952984734	0.738936288973622	0.982028994587012	0.0271117045119632
BCL7A	0.0450124367752484	1.06374946395617	1.02616532304123	1.10271015464977	0.000759055823933401
NFYA	0.0306794348256005	1.04351145809389	1.01941573657921	1.06817672525562	0.00035256557513038
CXCR3	0.00139030074934632	0.91041361237678	0.834444952959752	0.993298530551381	0.0347538286980378
KCNK7	0.000479124182625634	0.417394092005273	0.21433615209898	0.812825210935265	0.0101874250735332
YJU2	0.00642532935002516	0.962051685541604	0.930969049694167	0.994172089778378	0.0209557198489292
RNASEL	0.000399048669198154	0.789719815779965	0.664141526390253	0.939042903739581	0.00754555585176553
RPL7L1	0.00796012129320922	1.02353168356893	1.00945178604218	1.03780796839927	0.000998045198361391
RNPEPL1	0.00989033744672529	0.924292071367186	0.882628701988313	0.967922107300286	0.000821585459466986
LRRC40	0.00322266503444002	1.08996556543903	1.02627688611029	1.15760663610537	0.00504246713171119
BEND3	0.000582238389762013	2.13940177870558	1.39633187857015	3.27790265407068	0.000476707531480011
FANCD2	0.0393402631729945	1.15275758799478	1.02548739824399	1.29582290231456	0.0172369568157538
RRP9	0.035477070676552	1.0330497557286	1.0181701156101	1.04814684839915	1.12018144590936e-05
FAM171A1	0.00283997926378576	1.02372451856328	1.00625038973159	1.04150209590196	0.00760080996954238
IMMP1L	0.0247491451445225	1.71447511251869	1.04808750586925	2.80456058772316	0.0317923270936484
POLD1	0.00688539718057557	1.09451447725282	1.04303941145682	1.14852989039294	0.000238346941892496
CD1C	8.84392522670918e-05	0.817304248452291	0.685658908789667	0.974225268533741	0.0243621048057459
HNMT	1.54081629371028e-05	0.951045191861027	0.924271919255577	0.978594002607442	0.000570694107314911
DFFA	0.000620077783606732	1.16970816466287	1.09031741787627	1.25487969654197	1.23556570249499e-05
AC109492.1	0.0472480471272745	2.16991514635647	1.10547515571581	4.25928318519142	0.024361369181704
APOBEC3D	0.0298394309332619	0.0990963912947863	0.0194707782911206	0.504350397340189	0.00536207892536802
GALNT12	0.000615854229760071	0.927719480365025	0.88650457081845	0.970850532055531	0.00121272775697553
MIR4527HG	0.000475660094125585	3.13581303854883	1.75617871565407	5.59927262816789	0.000111645235892712
UPF3A	0.0105368261713872	1.06305915393787	1.00189495750714	1.12795733355414	0.0431163629528509
MPHOSPH9	0.0296696711832103	1.14095304765219	1.00178156480268	1.29945878690953	0.0469464723975103
AC010976.2	0.00271856098210432	0.623125120284274	0.423962657715421	0.915846970159154	0.0160683790976448
SMIM17	0.00294897238365932	1.08922243232892	1.03845392899332	1.14247293400742	0.00044915172203857
AC131212.3	0.00151552477567019	1.23736098013422	1.03775380098607	1.4753616837673	0.0176520808377603
TIGD2	0.0013802391507417	1.38806207958762	1.1799245573763	1.63291485438135	7.62056684772062e-05
TFDP1	0.0209971141903547	1.01246584984224	1.00675772863037	1.01820633499514	1.74896583467713e-05
PABPC4	0.0266510335343835	1.01446297192223	1.00253689393434	1.02653092133355	0.0173177845074481
TNFAIP8L2	0.0244950920995952	0.970333905270455	0.943924789876426	0.997481894548691	0.0324317217645145
PCNX4	0.00831423855903357	1.19860279158806	1.02630189762244	1.39983045469455	0.0221468760149363
B3GNT5	0.00679400081402814	1.1952497562292	1.05062413194661	1.35978409054721	0.00671905843475508
PLEKHO2	0.0143120339479018	0.984602218172433	0.972926793757697	0.996417751314917	0.0107846894235462
AL513303.1	0.0061324461866713	1.45859007434074	1.02999368261349	2.0655320909999	0.033466106681922
C1S	0.00246655071798674	0.996427051658066	0.993996321299299	0.998863726153597	0.00407491577959477
AJ011931.1	0.00709456683442267	6.17308585595776	1.15904694412821	32.8778650235674	0.0329312634131521
OTUD6B	0.0167329375028251	1.05456199551394	1.02243276377466	1.08770086580231	0.000764651106739672
YEATS2	0.00858316204507525	1.10010656240552	1.02974323848698	1.17527787842133	0.00466840330570439
AC078993.1	0.043183292182705	1.39606539854954	1.09864737293364	1.77399832288591	0.00634071837976324
CEP83	0.000714641286006179	1.2495628315513	1.05880527179164	1.47468785015813	0.00838785054101559
GLO1	0.00334111858715158	1.00338772176383	1.00196228840429	1.00481518300434	3.12137209135401e-06
BMX	0.00920334213028762	0.649333974543716	0.451012741837036	0.934861859510586	0.0202223417034003
AC092134.1	0.00299073402533623	0.155734660583198	0.0400390265498437	0.605741113030593	0.00728950026627383
FGD3	0.00456669603835835	0.844535648767066	0.741458948781297	0.961941943260285	0.0109526958326916
SRSF12	0.047818864968475	1.3823385481792	1.12870309158134	1.69296945851811	0.00174464766323091
AP006545.1	0.00162992574036003	2.11861114267926	1.05981448320561	4.23518761539128	0.0336412303830589
HNRNPK	0.0122675477520817	1.01440279869713	1.00508925423314	1.02380264605423	0.00237643725985225
HNRNPH3	0.000906876993598815	1.04153467087307	1.0135905443631	1.07024920137974	0.00335916048253054
CARTPT	0.0180012531263825	1.76857304274274	1.25885521184393	2.48467860170729	0.00101222468519316
SOX12	0.0273107271977735	1.03749766997086	1.01518471094806	1.06030105022932	0.000904776876101247
AC243829.1	0.000829775061354732	0.317639388651917	0.114487579800213	0.881272723200464	0.0276147848434293
TTC3	6.556220310594e-05	1.05764282892755	1.03336690082724	1.08248904884257	2.24079491512272e-06
APCDD1L	0.0185586674861697	1.02416421767473	1.01064669422654	1.03786253965639	0.000427951751997711
PPAT	0.00108473252642471	1.25273399879482	1.14828742052155	1.36668088815575	3.91670836554669e-07
AP2B1	0.00259852916398651	1.03150799021663	1.01174277041855	1.05165933969618	0.0016744435028505
ASNSP1	0.0118918161357215	2.04334276671337	1.17903445051501	3.54124483848294	0.0108657987531618
HLA-B	0.0222831228944228	0.999559027486774	0.999121326423086	0.99999692030117	0.0484107039443801
FCER1A	8.5505794825802e-05	0.892715456471049	0.813893219430461	0.97917130551842	0.0161169768488327
PLCG1-AS1	0.02667712706845	4.57142769155149	1.62157314152256	12.8874551532482	0.00405176534643229
DGKA	0.0161211978746876	0.825617147924128	0.686120329580874	0.993475408843755	0.0424292376616195
ARID1A	0.0277970417654622	1.05499143865842	1.00462133362805	1.1078870201005	0.0319782573962219
RNU7-11P	0.0218614148024764	3.13316176612303	1.12905638614153	8.69460796926461	0.0283035563359021
AC074031.1	0.0163606756201354	1.87685506529994	1.25252674671507	2.8123830052975	0.00227970826437914
AC108727.1	0.0144259009024592	2.67360950402577	1.02622391159519	6.96552448179227	0.0441199845571624
PRSS35	0.0395810605969632	1.01625453802806	1.00770871175178	1.02487283678164	0.00018238020593021
AC090023.1	0.00155360292996676	5.42290484204023	2.47734772541497	11.8707182783141	2.34205294603817e-05
METTL9	0.00417881079519833	1.04997797224964	1.0181987158422	1.08274909902785	0.00187028707693609
MEX3A	0.000205187700406895	1.04358720733063	1.01838504889039	1.06941304813024	0.000624813676517993
ENY2	0.0246751892977454	1.09183499573805	1.04077275250647	1.14540244740977	0.00032400697131147
ITGA10	0.00350906252529637	1.02125185673254	1.00897594861124	1.03367712215063	0.000653904635448421
QARS1	0.0440434184539753	1.02184940027276	1.00719418716724	1.03671785455254	0.0033617633730744
RPS2P7	0.00388557460470496	1.36719060000035	1.06784856481146	1.75044495851277	0.0131149192545742
VARS1	0.00212725288075843	1.0588676392399	1.03585807280805	1.08238831830511	3.34511142568502e-07
SLC16A1	0.000620379641761759	1.02199250887533	1.0059693616008	1.03827087391133	0.00697295487339711
HACD4	0.00103377091181667	0.733543874433695	0.593807769621914	0.906162976044931	0.00405537522279471
NECTIN3	0.0222793950907726	1.10112653209305	1.00343757323762	1.20832593079723	0.0421169803149029
HLA-F	0.019990805787419	0.981311787385489	0.965004609607196	0.997894532808169	0.0273502699055638
CEP72	0.0267882500087629	1.12683864832288	1.01947783361679	1.2455055887281	0.019409133707484
CPSF1	0.0026839823925231	1.04170275871978	1.02461751152043	1.05907289825073	1.28376874344246e-06
AL157373.2	0.0278720820978148	15.1675427255738	4.73648588827691	48.5706825183427	4.66962797236977e-06
TRDV1	0.0413823630548547	0.567186052403549	0.335349655045089	0.959297298212123	0.0344346057740338
TRIM50	0.029707988734919	0.25100635735295	0.0803347511093418	0.78427069931222	0.0174062087463839
AC003682.1	0.0369438706998884	5.28730819837987	1.51815941412138	18.414158437264	0.00890347130938991
RPS4XP22	0.0387919547682769	1.18301298709753	1.05865255704486	1.32198209726907	0.00301931253686844
WDR3	0.011776587935618	1.17691479958154	1.05761225952963	1.30967510351108	0.00281620604293217
AC011484.1	0.0367869789911893	0.588171118835995	0.369911542892728	0.935210786685584	0.0248932225233514
MYO1F	0.0215992363087414	0.918221876964409	0.862442930046747	0.977608356404918	0.00762573369190785
SLC15A3	0.0117175236959159	0.945017706408492	0.907056183183204	0.984567970521392	0.00686255544407955
AC009237.3	2.00324743038216e-06	1.44222027741106	1.12694524461722	1.84569688590516	0.00361953210991025
EIF2S2	0.00128243327246524	1.01023281601486	1.00176612328507	1.01877106724928	0.0177451464381402
PPIAP2	0.021367222797403	10.4891253279621	2.72631951194748	40.3554130994367	0.000628748026258044
AL031985.3	0.00581981613955662	1.17410561571527	1.03461960372168	1.33239694269797	0.0128684238658009
AC137936.2	6.15222715560915e-05	0.102646229612314	0.0206425000237627	0.510415329611002	0.00540621928786012
MIR222	0.00478153954627758	1.06468113368381	1.01616467241202	1.11551399807237	0.00844289760745119
SNORD111B	0.00459763076305209	12.6193070488877	4.12409898803925	38.6137459008514	8.87163195575592e-06
KLRG1	0.0169111434700085	0.682953552680808	0.486692962858027	0.958356891746136	0.0273815706327488
AL357033.4	0.0177659716134753	0.669391051633699	0.501669530968324	0.893186355452714	0.00638030966674168
SGO1	0.0381709709251128	1.15869727345511	1.01138403956683	1.32746742976815	0.0337432675614536
BTBD9	0.0178031904393154	1.08194861612628	1.02597062480373	1.14098082307328	0.00366213988069526
SERPING1	0.000215721223654541	0.994164790257375	0.990582776438737	0.997759756878446	0.00148413006499453
USP33	0.0173287778738201	1.0776467061716	1.01736041061989	1.14150542049784	0.0108982883930751
UPK3A	0.0344245371636036	0.862717020805411	0.754838019792624	0.986013738671828	0.030263709814835
ANKRD13C	0.0382885982456376	1.05706488530414	1.00074946199247	1.1165493604347	0.0469462263188623
CR589904.2	3.20118205988651e-05	1.5651803857509	1.19950106584529	2.04234052782017	0.000967480273349688
AC011270.2	0.0152197070152422	8.48654605076153	1.90791634335476	37.7487535669715	0.00497993143332171
RNF130	0.0284056950686363	0.914230681852987	0.856085588454261	0.976324973710305	0.00748193302679658
AL355987.5	0.000658805904741988	1.6809530314689	1.18911517291924	2.37622322745048	0.0032746797733485
WDHD1	0.00151776152735861	1.11947899347108	1.02652917363055	1.22084520247066	0.0107103730345697
ZNF749	0.00207279831516372	1.99832509397863	1.30273362788157	3.06532593905508	0.00151662997133912
PTAFR	0.0160959055685981	0.941710369288789	0.890754347356335	0.995581354453122	0.0343456691120926
AC244034.2	0.0227310844473746	0.0436084681949292	0.00383081615841245	0.49642123758198	0.011592090094347
C1orf52	0.0205048714534383	1.06316301629126	1.01155958543239	1.1173989308068	0.0158344366297656
FBXO42	0.0499738924971836	1.09184434205857	1.00234197976567	1.18933866020857	0.044054752808198
NFKB2	0.00103055573525102	0.939161117974112	0.906693253829249	0.972791626924899	0.00047107225624219
SRSF4	0.0235230539838007	1.05307509675926	1.01769299106029	1.089687331205	0.00301933727395415
MAGED1	0.00543504090376346	1.00566487994358	1.00229861161826	1.00904245404376	0.000959689503967402
SNORD46	9.08046604157775e-05	1.67197823545213	1.31277329453586	2.1294699027329	3.10980123287337e-05
TESPA1	0.00171592825091449	0.661274615616403	0.461344307162088	0.947847649727228	0.0243506406109591
GPT2	0.000133216105058676	1.05345529252311	1.0060557679173	1.10308800837389	0.0266232898802524
TRIQK	0.00702883229125284	1.10396927582764	1.0109927077095	1.20549649139665	0.0275582457474793
SCO2	0.00356880251907432	0.254820476643362	0.081405408297666	0.797655544940153	0.0188607217017583
AL442663.4	0.0133593722573816	1.28286001581929	1.04237232778111	1.57883107247399	0.0186841208206725
CUL7	0.00938834969796998	1.02317123813527	1.00374102350789	1.04297757890636	0.0191971163485973
TMDD1	0.0076706512910466	0.412276712068135	0.208598332801665	0.81482955798751	0.0108008078187132
TCEAL9	0.0158764446298982	1.00980561418167	1.00408979636378	1.01555396950113	0.000753806391964391
AL136162.1	0.00256490595548386	5.6075076264873	3.22815374909096	9.74059608838886	9.38447726493249e-10
TAF1A	0.000311453150618979	1.22189876825859	1.03283250768663	1.44557475559711	0.0194588091325812
SLC2A1	0.0123751575258384	1.00995467359187	1.00157509795553	1.01840435609088	0.0197952621941229
RPAP2	0.0288287157652707	1.44523737803137	1.03823252291221	2.01179507746514	0.0290876413466623
TMEM176A	0.000264819396073035	0.988706596470383	0.981808528349176	0.995653129584946	0.00147534653743268
AC108477.2	0.0163496271564613	0.00695990701051629	0.000130974929744055	0.369844104438105	0.0142591498129514
AC092614.1	0.0106821067402812	2.92898501126864	1.63481605221162	5.2476565694535	0.000303770052148215
MDC1	0.0123217866698949	1.07731885566748	1.01986120470468	1.13801359579392	0.00773923820019233
AL079342.1	0.0248137260796488	5.61619596024354	1.08526951302427	29.0634323412996	0.0396353273945989
PPP2R5B	0.0210451358914331	0.939963085636185	0.887131122142693	0.995941389390897	0.0359267796850012
ATP6V0E1	0.049489411647573	0.995248977269798	0.991158895383689	0.999355937145817	0.0234147200240343
NBEAL2	0.0103221596770071	0.792107516013466	0.66525363836179	0.943150522964596	0.00886411238787069
UBIAD1	0.0112538304812525	1.19298205824171	1.08516208730794	1.31151484919391	0.000261218178059007
PLCG1	4.07158928598106e-05	1.06377252063027	1.03932206016642	1.08879818779837	1.87956002298735e-07
ONECUT2	0.000935054174182604	4.19834723611728	1.19743588698234	14.7198858048536	0.024995669244585
RPL7P1	0.000109940648511775	1.09721694724335	1.03250160135778	1.16598853477308	0.00277922074918064
TMEM241	0.00591429666914234	1.36025966144054	1.115610221159	1.65855987283808	0.00235471479677623
RELL1	0.00586091307972103	0.938806363921437	0.898762560913884	0.980634293492604	0.00452196049253158
ADGRE5	0.0162195641119689	0.989954008136644	0.981566542643843	0.998413144345933	0.0200300403661967
CCDC77	0.0259544717609311	1.14034424152723	1.02819132280818	1.2647305616553	0.0129084458597837
MGST2	0.00280068550135859	0.921816526881479	0.875547166768183	0.970531047879936	0.00194569028296074
UPF3B	0.0161204779465325	1.0957536763403	1.05102988758794	1.14238056728223	1.70156972597816e-05
ZNF579	0.00561836659471004	1.08153450865664	1.03152372730999	1.13396993442464	0.00117511615970278
ZMYM4	0.000691335935758874	1.10263673766578	1.03900276445683	1.17016798880783	0.00127510521754115
CTSO	0.00219293058716896	0.966364577497405	0.94354091219712	0.989740333004914	0.00502196136306916
TRIM27	0.00723510109288017	1.14788920894913	1.06074627901561	1.24219114607186	0.000617190980583699
AC008115.4	0.00314807994638711	0.299748376387196	0.118127964065225	0.760608124060698	0.0112151359365372
SARS1	0.0120794087260008	1.013027565008	1.00183219519897	1.0243480419016	0.0224416168668241
AL360270.1	0.000829674662305657	2.90049298725554	1.29506240442971	6.49610361658456	0.00964075186921972
AFTPH	0.00153029821622264	0.850660416601501	0.75879994817788	0.953641531091678	0.0055355859033055
ZBED4	0.0100178015557739	1.15316479323799	1.06099000852844	1.25334737337252	0.00079996164987337
AL442163.1	8.29237873229971e-05	1.63398266877433	1.14190623381316	2.33810735312243	0.00723547581153086
GMDS	0.0195083589831104	1.05436775992826	1.01944770462111	1.09048396316643	0.00206428604353069
AC100782.1	0.00771172138425047	8.22819788882151	2.84798746660891	23.7723098473536	9.88353275326331e-05
AC003070.1	0.00420200205756416	0.251544681689418	0.0766852170331183	0.825122876797806	0.0227792241669576
RFT1	0.00348827399356111	1.37024685716496	1.13510816163208	1.65409474888352	0.00104064768705341
AC010469.1	0.00727916324452893	5.82163959478392	1.28038199588333	26.4698251619621	0.022617416725314
CERK	0.000928802661583017	1.03870365469965	1.01917274183286	1.05860884813906	8.8231808108304e-05
ETV4	0.0302870491896423	1.00405885150421	1.00188275148282	1.00623967803806	0.000253049654976751
EEF1A1P13	0.00107495465738527	1.01784310415865	1.00751600948681	1.02827605212052	0.000676106979435419
ZNF385A	0.00248243915675617	0.984759711599331	0.973203828777803	0.996452809692559	0.01077263216392
BCL7B	0.00618878509794341	0.948892188030013	0.920317834121462	0.978353728594108	0.000771693154032817
CBFB	0.00592984834890631	1.03227226099225	1.01082202030845	1.05417768846082	0.00303034490416282
DVL2	0.0453629372690886	1.04483110423607	1.0135403912994	1.07708784548743	0.00469971048275698
AC046176.1	0.0333180574917927	5.30172658052613	1.84979422881381	15.1953683803424	0.00190371483473251
HCFC1-AS1	0.00110285756148176	0.181612390639169	0.0480860241645494	0.685917810979893	0.0118696555129355
ANKRD18EP	0.00318692801696796	1.17280589526733	1.02043658400576	1.34792665172228	0.0247759168141322
ARFGEF1	0.0344274553309819	1.1253925126202	1.05780922113204	1.19729369167931	0.000185098976158399
HMGN1P36	9.03821817863637e-05	1.62957585004265	1.37722073628601	1.92817126628767	1.28221712302565e-08
PAK1IP1	0.00051561523873056	1.07110163352711	1.03998122496863	1.10315328950198	4.97378433207627e-06
POLE	0.0313748205428774	1.04802138190135	1.02412283106622	1.0724776204617	6.74053369126294e-05
CTHRC1	0.00185720781623699	1.00222704487126	1.00040498167416	1.00405242663869	0.0165714227620681
MOB2	0.000105032843997543	0.934294234294274	0.896682357633569	0.973483763569528	0.00118756714507669
BEX3	0.00232095424347278	1.00381968104667	1.00185110241279	1.00579212782207	0.000140957346424971
TADA2B	0.0115258186263905	0.901464419422183	0.81724149674143	0.994367151844819	0.0381873230518656
AL035411.1	0.000147280239247483	2.90432272729436	1.66355539439771	5.07051976308398	0.000176768287705413
PEDS1	0.0155436924113043	0.944882677334387	0.892937529747874	0.999849647016949	0.0493938714900134
DDX12P	0.00670351964360594	1.25674966525298	1.0290060042398	1.53489845016045	0.0250738187063598
DHX58	0.000934585904487695	0.849734145251863	0.782393674975882	0.922870596607484	0.000110930976064041
MSH6	0.0146786360742103	1.05329405623877	1.00086556101491	1.1084689214233	0.0462421352433156
CDCA4	0.00677169227539887	1.02400170354791	1.00313655164606	1.04530084877119	0.0239384683883447
RPS15AP10	0.0111856652768838	6.11440505323864	2.17174469971152	17.2147072167535	0.000607128515529283
RPS2P48	0.00914043257906949	4.66764015337376	1.08079153848685	20.1582486775289	0.03901277241628
PTOV1	0.00112014112187264	1.0732878224269	1.00920585072672	1.14143883424811	0.0243407580082909
LYL1	0.000364613239349998	0.875866161812976	0.805336370332712	0.952572815123279	0.00197270306002373
SF3A3	0.0352907760050211	1.02343392216089	1.00354486549302	1.04371715609851	0.0207024670498766
MS4A2	0.00017741718316977	0.699609892248155	0.510753436497822	0.958298009089483	0.0260603985038048
TXNDC15	0.000315191530479986	0.951023025375615	0.918122111517405	0.985102943768326	0.00518199034684939
ATXN10	0.000377744818642056	1.03560308647051	1.01075125154987	1.06106596560007	0.00475986886039629
SEMA4F	0.00119602887741788	1.12022874862177	1.02977431955565	1.21862861153908	0.00821817005102523
ORC1	0.0163956160120093	1.12202660208309	1.04758179423662	1.20176171704044	0.00101239363236614
DHRS12	0.000457803509590016	0.567760322386912	0.381563682893536	0.844817780435442	0.00524452616794863
SCRIB	0.0433122269485783	1.0454889761792	1.01733957599564	1.07441725958857	0.00140098784088742
IL32	0.0112710430659582	0.988031945618901	0.977420972640031	0.998758112307247	0.0288500171684983
HMGN2P3	0.00909416110301065	1.05492498318314	1.01521771240456	1.09618528769371	0.00630452048420568
ELOVL5	0.00023224195257987	1.01540649386471	1.00371202393904	1.02723721863597	0.00968529247428889
CCR2	0.00577796293539834	0.775299739421567	0.623008786135497	0.964817349809285	0.022550634173339
AC010280.2	0.0463217064443417	0.320016108351973	0.113062607814415	0.905784074721162	0.0318431197037252
AC098590.1	0.000103096738856223	8.47034839781407	1.72652586426288	41.5555906027408	0.00846466982681102
NEURL4	0.0218761224694002	1.21821075964841	1.06897274088081	1.38828372152908	0.00307362774066266
AL133467.2	0.00964335423942753	3.57795659288503	1.62995916188625	7.85404547544295	0.00148369400531547
SLC9A5	0.00204080695116438	1.27472888114515	1.06816635938617	1.5212365622143	0.00712297330699257
ARRB1	0.0295781032044496	0.880043029640023	0.785930042147452	0.985425791717842	0.0268027078387241
SYNGAP1-AS1	0.00456166193472596	7.49751935041516	1.7537448356503	32.0530075226171	0.00657150836899494
PTP4A2P2	0.00108526753727212	0.775179479986157	0.603624519132654	0.995491745522605	0.0460027783441647
SRPK1	0.00737275982500485	1.42097509888876	1.26222963642371	1.59968532935328	6.13900999689928e-09
AC107057.1	0.00314713483517648	1.31548792850079	1.02173110304138	1.69370246719523	0.0334449360005302
PABPC1P4	0.0282438403186283	0.820933169205627	0.719793442995792	0.936284256073633	0.00326733750850613
RPS4XP6	0.0206534083420277	2.36850634017785	1.18018729560247	4.75333220783311	0.0152614958727497
HNRNPC	0.0116201405605371	1.02042513256582	1.00712665632548	1.03389920684956	0.00251952186703492
PAQR7	0.0250804622884421	1.04106411738802	1.00428393171118	1.07919131461778	0.0283145116925044
BOP1	0.00408811801438635	1.02226161428678	1.01559294251572	1.02897407445113	4.29522605177575e-11
BCL3	0.0445420437219638	0.975413834526386	0.958057694850196	0.993084397421636	0.00657688809830671
RNASEH2B	0.0156398283054344	0.696629201415476	0.489213502295773	0.991984567039528	0.0450068954841721
DRAXINP1	0.0157142599648941	1.13652816175712	1.05548460607188	1.22379450636824	0.000697319946163706
AL133338.1	0.0187625894436433	1.11683849640064	1.04946221000414	1.18854039254783	0.000500211345887798
TMEM14B	0.0328193552665819	1.13440681254008	1.0378887387573	1.23990054837492	0.00544160829774912
C1orf127	0.0110791346190949	0.0945583589473044	0.0234372983264634	0.381498034554244	0.000919740529707184
FAM91A1	0.0215683287162803	1.08644052828096	1.03321956974335	1.14240288904382	0.00121559881645893
ASPH	0.0175303045035793	1.04524468146559	1.02323588150774	1.06772686911863	4.59174197169158e-05
PPP4R2	0.00406336808308583	1.09253086092789	1.02995141842598	1.15891260570715	0.00327601097801574
GAREM1	0.0047330295127902	1.14810771534182	1.02403855317194	1.2872086914545	0.017929414587944
RBBP4P1	0.000186845431650595	1.99563905935174	1.0576150670943	3.76561887128938	0.0329348895089278
NCF4	0.0158067308016333	0.979687633384529	0.961133240911487	0.998600212907389	0.0354177898958306
BPHL	0.0145082748810245	1.43765286239484	1.10702088267922	1.86703411389121	0.00647946574260733
AC079150.1	0.0471061269618617	2.65701690299176	1.24624071999441	5.6648275967227	0.0114109148065981
TOLLIP	0.00345605508789149	0.922342879962667	0.867700225494417	0.980426607280282	0.00947648270150874
AC023794.1	0.00372106343260259	0.805733154376119	0.655520320866096	0.990367339342184	0.0401781363136864
CHAF1B	0.0453672470626905	1.07194705598431	1.00903695790992	1.13877938942253	0.0243534975675779
AC020612.2	0.016696881252688	3.94475801519686	1.2795632148017	12.1612716108531	0.01688900750788
DHX33	7.17846807957168e-05	1.19417768857233	1.09345202645479	1.30418190956904	7.91040627318841e-05
TCF23	0.00669775259716854	0.970925213273609	0.945878589879345	0.996635064856107	0.0269158008233154
GPR108	0.0360971344761363	0.967538983070885	0.940206023804487	0.995666545481001	0.0240085072101638
AOC3	0.000863922249839666	0.99552189365698	0.991918689773336	0.999138186393934	0.0152660892687291
CEP135	0.00213319194751838	1.19607860888947	1.00336379319298	1.4258079156817	0.0457788395368494
SLC29A3	0.0393116420896225	0.843108915454462	0.731422353761338	0.97184976595717	0.0185830258658341
MIR548O	0.0307590820570428	0.0487918147182266	0.00328623208213537	0.724428805999249	0.0282234246722792
AC090023.2	0.0206378564079464	3.83772360098892	2.2522277825017	6.53935740959018	7.58289230842281e-07
CRIP1	0.00247413388303352	0.490831445228316	0.308088477320651	0.781968575131676	0.00274436277393357
CTSS	0.00406230731290269	0.988662459121196	0.979293259930861	0.998121296315856	0.0189233153046222
PUM1	0.000472995771921281	1.06199542472318	1.01817524739457	1.10770153273614	0.00514572319976786
PLAAT4	0.000785970025809823	0.989596729761211	0.982443592634355	0.996801948627049	0.0047227124632315
STARD7-AS1	0.0409466196183343	1.54546549543594	1.06539213120322	2.24186337370974	0.021806810455113
AC002310.1	0.0394105800380437	1.68913947699452	1.06996406577915	2.66662429514737	0.0244331084904286
EIF2S2P4	0.0179735249824875	2.44665315114892	1.11982470171814	5.34557920792646	0.0248467851798077
OR5E1P	0.0484584846469611	2.11420500161128	1.09475590973626	4.08297662436462	0.0257762228584449
BCAR3	0.00836752608803648	1.05880501719512	1.02031542215048	1.09874656415046	0.00249053091265828
TRDMT1	0.00301367534591479	2.21472612726487	1.05970123459394	4.62867425144518	0.0345029776388885
UBE2E1	0.0171804092292988	1.10881473764815	1.0417838949726	1.1801585034659	0.00116797073423731
RPL15P3	0.0103459900235731	1.05177315410311	1.01406186395639	1.09088686500451	0.00673816464798649
LIPT1	0.033760815365844	0.765050576710644	0.607479222884244	0.963493668386449	0.0228448858122318
LIMS2	1.78100623262623e-05	0.973149229627036	0.95517576290496	0.991460901649702	0.00421520838089682
AP001469.3	0.0187408204390571	1.30463009316456	1.13638865798172	1.4977795387482	0.000160005138165949
PNN	0.0253706379074244	1.02860253521977	1.00975366573622	1.04780325277564	0.00280264841989113
AC020922.4	0.0131553155884268	4.13210991482472	1.57990687603068	10.8071764274423	0.00382366595812283
DNAJC6	0.026867776261016	1.23965447586203	1.09071003466448	1.40893837104699	0.0010037715067239
AL353662.1	0.0058627460821109	3.83012146618563	1.44626546550712	10.1432487987896	0.0068813360715579
ENO1	0.0164106991845497	1.00109364117284	1.00041849925933	1.00176923871228	0.00149553646813711
C1orf112	0.00792504765458102	1.21145680711084	1.02604394583292	1.43037498681774	0.0236158145323953
MGAT1	0.000260935405587803	0.974711973453681	0.954393120426479	0.995463411104037	0.0171722947143044
MIR181D	0.0327165496019021	3.61717001977577	1.17181007232839	11.1655627997521	0.0253738823186717
KDM1A	0.000230532652693904	1.04972792612468	1.03135769227241	1.06842536507206	7.13747641132821e-08
TUBA1C	0.0433397664773235	1.01857284226794	1.00246675827072	1.0349376938897	0.0236403770775554
TONSL	0.00299507293045231	1.19385644805853	1.10416052270618	1.29083877684531	8.72979641765807e-06
CPQ	0.0176239043860209	0.986004845877104	0.972598346213103	0.999596143545276	0.0436126673157954
AC116025.2	0.00296374621109374	3.87144843267369	1.93869415072046	7.73103532668196	0.000125030933178601
RRAS	0.00195248267409398	0.994965638597505	0.991123498409837	0.998822673035228	0.0105664587600285
PGRMC1	0.0232686203910825	1.0064184057971	1.00075162477235	1.01211727511069	0.0263671541876174
SEPTIN11	0.00678265730014704	1.01882754178732	1.008354095076	1.02940977279034	0.000403214531858583
LINC02425	0.000842710437322536	1.14898033032809	1.00968833273993	1.30748841664676	0.0351877603670574
CCL17	0.0286397680137432	0.902971987768187	0.81728832773963	0.997638633784314	0.0448092962748194
FGR	0.0309353064414672	0.865657763947305	0.769102718032817	0.9743345676881	0.016808902563785
NINJ1	0.0172397812385268	0.98775393894042	0.979504774144652	0.99607257631215	0.003981450780808
NRDC	0.0229147287102517	1.0390635199846	1.01582161445677	1.06283719818283	0.000900148248686133
IGHVIII-25-1	0.0172924924042746	1.62514442135654	1.01247316182083	2.60855743130669	0.0442929973871297
TIMM8A	0.000495214708723157	1.28501912947404	1.16841858507038	1.41325564674646	2.37750810241537e-07
APAF1	0.0229977908432467	1.10637981697797	1.00517083338518	1.21777936521876	0.0388916219616164
CEP131	0.00653037750049579	1.03013218835175	1.00724697774764	1.05353736364771	0.00960004441510885
CBFA2T2	0.0213950579707138	1.11102684536684	1.01229995283988	1.21938230626495	0.0265932185409589
SNORD19C	0.0223804423346666	1.16448102043073	1.04506856336347	1.29753787883463	0.00580606063097438
TRIM21	0.000152695853830043	0.92176661020685	0.885663004657788	0.959341961021082	6.44036080213626e-05
SIM1-AS1	0.000278863515875583	5.25629899788452	2.16304133334095	12.773070365922	0.000249282756449604
SSRP1	0.031335986043401	1.02846858262117	1.01137642998889	1.04584959079026	0.00102726490216848
B2M	0.00462895709175926	0.999278309875202	0.998655281692096	0.999901726745099	0.0232796179977589
EEF1E1	0.00763222292465282	1.23973103158028	1.09616372782707	1.40210170401258	0.000621384246108603
IL18	0.0151824569473904	0.945541719281485	0.903088571922001	0.989990539907977	0.0168860594395277
ITGB3BP	0.0421166670955411	1.18059483833295	1.04919893939955	1.32844603626464	0.00582019326268243
RAD51AP1	0.00470535362356572	1.058164834825	1.01066455980722	1.10789757768275	0.0158365384508719
GMEB1	0.000110633811622796	1.27054655018567	1.11383723762676	1.44930379561402	0.000363592984364849
RTP4	0.000905589956820663	0.893620446134395	0.832788491894443	0.958895937590181	0.00176708037495956
AC091212.1	0.029775769750481	2.47485071068917	1.06600129026448	5.74566475306898	0.034971000796927
BTF3L4P2	0.000919518959227261	1.11273108029932	1.04408418123575	1.18589140542156	0.00100973207884348
STOM	0.0039574617519319	0.996422511251762	0.993038616244227	0.999817937276555	0.0389353838306077
ABCF1	0.00599685169182884	1.01825007830037	1.00085556320759	1.03594690390273	0.0396628295772048
RASSF5	0.0135471966642899	0.890023689399216	0.804434857548076	0.984718849834837	0.0239161704943441
C1R	0.0199456164291918	0.997151837763184	0.995069829894366	0.999238201865741	0.00748207686873319
FAM9A	0.0393764390072332	1.26691038831303	1.11095818027392	1.44475459159022	0.000415610298000572
SIGLEC17P	0.000946574881451445	0.446423744227751	0.219442029772825	0.908185909584604	0.0260308760906838
CRK	0.00192734079226897	1.03283004736173	1.01216079803767	1.05392138166324	0.00173677831326744
PPP1R8	0.00481395714560051	1.05881756503853	1.02188568898086	1.09708419260887	0.00160421149887379
ZNF697	1.36168151965155e-05	1.19915641084763	1.10588942456994	1.30028922035869	1.10086714977072e-05
BAP1	0.0170386681754061	1.02832437679128	1.0006158399841	1.05680020408229	0.0450551266405425
AC131934.1	0.0303286392737265	0.287457806168009	0.0829249747620806	0.9964668733877	0.0493512782135138
AL356653.1	0.0135533320684095	7.09812510578126	2.2252629211031	22.6415402600365	0.000927959348289838
AC078817.1	0.00457484696140509	1.41609563276061	1.06907197181742	1.87576411503391	0.0152813478095004
AZIN1	0.00609256090227861	1.0243171407353	1.0095312724737	1.03931956682548	0.0012008737352206
XYLB	0.0319850865529192	1.72491811896415	1.28899241010688	2.30827000516171	0.000244536620227461
AC006058.4	0.00445796730588999	1.16172125357171	1.07991140457513	1.24972869559721	5.73630574732496e-05
COPB2	0.00531856779079698	1.06980880010255	1.02616375215476	1.11531016991552	0.00149697283296738
AC027031.2	0.000551285876576713	1.08149679875232	1.04967999211358	1.11427800329546	2.7125553579346e-07
C15orf65	0.00446290867000176	0.66044118280744	0.510486488249005	0.854444859930024	0.00159359977444225
SERBP1P5	0.0204289047613853	3.4599245116174	1.48973481318029	8.03571046348513	0.00388828138035374
AC012307.1	0.0133652275560275	6.87330611379491	2.29859507419946	20.552700849402	0.000562166644606327
VWA5A	0.000749258566137723	0.917995527212231	0.847851344457633	0.993942857424781	0.0348779320006353
FOXJ3	0.0146074523469799	1.07148830038851	1.01750843768783	1.12833184998285	0.00884269092791903
MYO5BP3	0.024281176822355	2.84371897075139	1.41935049270422	5.69749165282216	0.0032016661682404
DDHD2	0.0293929286072783	1.11243534742168	1.03183725085235	1.19932906199203	0.00549141152409784
LINC02454	0.000169724554539341	1.13997712044718	1.04552873916838	1.24295754526719	0.00298815626732546
AL162386.1	0.0116332049187016	1.47882415788056	1.06694224347859	2.04970878536127	0.018824139861361
RPL22P16	0.0206442766974226	4.74450840912302	1.54318555090224	14.5869432428771	0.00658639583867887
LRRC1	0.00407328469780244	1.24022523916563	1.13308389024543	1.35749758434062	3.00679118291385e-06
PRRC2A	0.0410029190879052	1.02173074060112	1.00851141893133	1.03512333791472	0.00121407199451597
GCSHP5	0.0296089486935193	4.87185209322013	1.64240922024417	14.4512966230698	0.00431263485044831
TMEM63B	0.00854522877792174	1.02992559470027	1.00870607192935	1.05159149938477	0.00550211374174191
UNG	0.00153060569726293	1.02630260571839	1.00582481964941	1.04719730307659	0.0115777153636693
CCDC18	0.0149685532849121	1.32271302322675	1.03471794571618	1.69086633614215	0.0255904084156269
PYCR1	0.0146749722664872	1.02520564543221	1.01587908918506	1.0346178266837	9.36129147126241e-08
GPN1	0.00219040800658199	1.06588354071253	1.01275827501107	1.12179554627629	0.0144464563140608
AC108134.3	0.000268030090506022	0.443471336692815	0.26461301788954	0.743224305578981	0.00202619869649444
MINCR	0.0421558120297676	1.07020633703115	1.01335786117728	1.13024396188234	0.0148321966977878
NDUFB3	0.00967709682870033	0.982671040147614	0.966414177015543	0.999201373604501	0.0399919210706161
DR1	0.000616237615685189	1.10107516231932	1.04148398048271	1.16407600673282	0.000694452644439677
CYCSP40	0.0445157752745134	9.56014341067179	2.11093703980094	43.2965741324193	0.00339583126789367
KLF8	0.0128902640381071	0.820956791208659	0.682772781794999	0.987107381843431	0.0359088922399369
TRIM47	0.000105654206716488	0.968981037226799	0.949900647150822	0.98844468979085	0.00190027159559404
RCC2	0.00282885900097152	1.01991861455018	1.00743098933471	1.03256103030234	0.00170198056868173
DNAJC16	0.00740313620780431	1.32541131896802	1.09701723349496	1.60135603234954	0.003505483638207
MYO1G	0.00982133993754664	0.816394890384994	0.692923894231704	0.961866985097585	0.0153222853385517
LINC01290	0.0170418402124354	0.118561795365121	0.0194000742856884	0.724579664654717	0.0209552682349299
AL096854.1	0.000845111314943359	1.29951564668549	1.17855237546463	1.43289424478452	1.47566059884711e-07
CPA4	0.00745897328667078	1.01864651179259	1.00009017921132	1.03754715080345	0.0488868174594251
PABPC1	0.00138770161972113	1.00650981075539	1.00347958100833	1.00954919095503	2.46606277112016e-05
RPSAP52	0.000378651670350005	1.06170693532467	1.00626381583047	1.12020485958368	0.0286585224069104
RPS3AP6	0.0182964047148304	1.13545184844914	1.02700653001326	1.25534829864219	0.0131282462422959
SNTB1	0.0061412769709015	1.07716983023652	1.03150469552891	1.1248565791325	0.000769845292952486
ARF4	0.0203202928848479	1.00459846412391	1.00152528666749	1.0076810716165	0.00333577490327808
LRRC8D	0.00255714850067157	1.04395190147652	1.0037516342393	1.08576218998874	0.0318041720837026
SNHG3	0.00642701629633735	1.03983624852766	1.01070566337215	1.06980643617305	0.00704963282240105
BCL2L11	0.0163395192195575	1.0894761335918	1.02831369741411	1.15427641258788	0.00364789669297739
PEX11G	0.00249198152385111	0.780918592642592	0.672819868791598	0.906385017181737	0.00114211432875688
HMGN2P8	0.0197963566071527	6.69619894495475	2.74794191743535	16.3173319006179	2.85982528930149e-05
VAV1	0.0101419936566515	0.941404001812902	0.895606044753554	0.989543895802105	0.0176417211697061
POP1	0.011796341344006	1.29070444630252	1.15142611331578	1.44683010784575	1.18578919326467e-05
LHX9	0.0198928487826777	1.31227456442033	1.09156704327109	1.57760766325821	0.00382211524755169
PYCARD	0.014864329018187	0.969137252006568	0.945064677380833	0.993823000379011	0.0145745695907533
HMGN1	0.000298582552389903	1.02916439224133	1.01997237904305	1.03843924406189	3.38212756692931e-10
ACCS	0.0391000289967941	0.827430131668663	0.712393557415395	0.961042692858056	0.0131294666915167
AC027124.2	0.00136473626026645	3.70172900216307	1.53658853632592	8.91767527969423	0.00352808557027234
RPL36A	0.00510504239172194	2.46247223588881	1.43565629732394	4.22369164808184	0.00106185268904192
AC116049.1	0.00386325485509165	3.71099537622218	1.005741981645	13.6928625171017	0.0490037144815509
TMEM263	0.000907704565575984	1.02521378136004	1.00804869107896	1.04267115943135	0.00384615674535341
SERBP1P1	0.0174604569433129	5.49990749424178	2.19458201253179	13.7834823544918	0.000276116695079938
CLEC10A	0.000174255593837436	0.956044510603006	0.9200904011133	0.993403588547587	0.0215413395552892
PCBP4	0.00667353806902948	1.0222012935275	1.0047872588445	1.03991713200157	0.0122545451804774
YTHDF2	0.00120402986704138	1.06317313947105	1.02807913556919	1.09946509503563	0.000347620944957036
AC078925.2	0.0232570941991437	2.1114197029858e-09	3.50473160245196e-16	0.01272021275192	0.0121442895981571
NPHP4	0.000622477131746235	1.19367210238983	1.00982286968752	1.4109930868021	0.038032177092353
